# Supplementary material for: Patchy Phylogenetic Distribution and Poor Translational Adaptation of a Nested ORF in the Mammalian Mitochondrial cytb Gene
Source: Genes (Basel). 2025 Jul 17;16(7):833. doi: 10.3390/genes16070833 (PMC12294625; doi:10.3390/genes16070833)
Supplement: Supplementary file 1 [file genes-16-00833-s001.zip]

Archive with 13 entries (12 files):
- genes-3747614-supplementary/
- genes-3747614-supplementary/Figure S1 Phylogenetic tree of cytochrome b encoded proteins in Primates.pdf
- genes-3747614-supplementary/Figure S2 Phylogenetic tree of cytochrome b encoded proteins in Rodentia.pdf
- genes-3747614-supplementary/Figure S3 Multiple sequence alignment of cytochrome b nested gene-encoded proteins in Primates.pdf
- genes-3747614-supplementary/Figure S4 Multiple sequence alignment of cytochrome b nested gene-encoded proteins in Rodentia.pdf
- genes-3747614-supplementary/Table S1 Cytochrome b and Its nested genes in Primates and Rodentia‌.xlsx
- genes-3747614-supplementary/Table S2 Pairwise alignment of the screened nested genes and the validated nested genes.xlsx
- genes-3747614-supplementary/Table S3 Amino acid sequence identity and similarity from multiple sequence alignment of nested genes in Primates and Rodentia.xlsx
- genes-3747614-supplementary/Table S4 Bioinformatics prediction of characteristics of proteins encoded by nested genes.xlsx
- genes-3747614-supplementary/Table S5 Detecting internal stop codons in cytochrome b genes under the standard genetic code across Primates and Rodentia.xlsx
- genes-3747614-supplementary/Table S6 Kozak sequences of genes nested within cytochrome b across Primates and Rodentia.xlsx
- genes-3747614-supplementary/Table S7 CAI and RCDI values of nested genes within cytochrome b in Primates and Rodentia.xlsx
- genes-3747614-supplementary/Table S8 Codon usage similarity between cytochrome b gene and its nested ORF with nuclear and mitochondrial genes.xlsx
