# Supplementary material for: Patchy Phylogenetic Distribution and Poor Translational Adaptation of a Nested ORF in the Mammalian Mitochondrial cytb Gene
Source: Genes (Basel). 2025 Jul 17;16(7):833. doi: 10.3390/genes16070833 (PMC12294625; doi:10.3390/genes16070833)
Supplement: Supplementary file 1 [file genes-16-00833-s001.zip › genes-3747614-supplementary/Table S1 Cytochrome b and Its nested genes in Primates and Rodentia‌.xlsx]

## Sheet: Primates
SN	Accession number	Gene position	Organism	GeneID	Contain nested ORF in frame 2?	Contain nested ORF in frame 3?	Start position of nested ORF	End position of nested ORF	Length of nested ORF	Redundancy of nested ORF
1	NC_015485.1	14189-15323	Rhinopithecus avunculus	10549365	No	No
2	NC_015486.1	14191-15325	Rhinopithecus bieti	10549379	No	No
3	NC_018057.1	14192-15326	Rhinopithecus brelichi	13080601	No	No
4	NC_018058.1	14190-15324	Rhinopithecus bieti 1 RL-2012	13080615	No	No
5	NC_018059.1	14190-15324	Rhinopithecus strykeri	13080629	No	No
6	NC_018060.1	14190-15324	Rhinopithecus bieti 2 RL-2012	13080643	No	No
7	NC_018061.1	14170-15304	Pygathrix nigripes	13080657	No	No
8	NC_018062.1	14170-15304	Pygathrix cinerea 1 RL-2012	13080671	No	No
9	NC_018063.1	14169-15303	Pygathrix cinerea 2 RL-2012	13080685	No	No
10	NC_018096.1	14133-15272	Saimiri boliviensis boliviensis	13228909	No	Yes	90	606	516
11	NC_018115.1	14149-15288	Aotus azarai azarai	13230264	No	No
12	NC_018753.1	14170-15310	Nomascus gabriellae	13824827	No	No
13	NC_019579.1	14187-15321	Trachypithecus hatinhensis	14048335	No	No
14	NC_019580.1	14187-15321	Trachypithecus germaini	14048349	No	No
15	NC_019581.1	14191-15325	Trachypithecus shortridgei	14048363	No	No
16	NC_019582.1	14186-15320	Trachypithecus vetulus	14048377	No	No
17	NC_019583.1	14182-15316	Trachypithecus johnii	14048391	No	No
18	NC_019799.1	14143-15282	Aotus lemurinus	14216751	No	No
19	NC_019800.1	14138-15277	Ateles belzebuth	14216765	No	Yes	90	606	516
20	NC_019801.1	14147-15286	Plecturocebus donacophilus	14216779	No	No
21	NC_020007.2	14165-15305	Papio cynocephalus	14411543	No	No
22	NC_020008.2	14165-15305	Papio kindae	14411557	No	No
23	NC_020009.2	14168-15308	Papio papio	14411571	No	No
24	NC_020010.2	14162-15302	Papio ursinus	14411585	No	No
25	NC_020666.1	14200-15334	Procolobus verus	14842153	No	No
26	NC_020667.1	14193-15327	Simias concolor	15088344	No	No
27	NC_021939.1	14147-15286	Aotus azarai	16488924	No	No
28	NC_021940.1	14182-15321	Avahi laniger	16488938	No	No
29	NC_021941.1	14139-15278	Callithrix geoffroyi	16488952	No	No
30	NC_021942.1	14142-15281	Callithrix pygmaea	16488966	No	No
31	NC_021943.1	14191-15331	Cercocebus chrysogaster	1648898	No	Yes	90	606	516
32	NC_021944.1	14193-15333	Cercopithecus albogularis	16488994	No	No
33	NC_021946.1	14149-15285	Chiropotes albinasus	16489022	No	No
34	NC_021947.1	14174-15314	Erythrocebus patas	16489036	No	No
35	NC_021948.1	14186-15325	Eulemur rufus	1648905	No	No
36	NC_021949.1	14241-15380	Galago moholi	16489064	No	No
37	NC_021950.1	14178-15317	Hapalemur griseus	16489078	No	No
38	NC_021951.1	14139-15278	Lagothrix lagotricha	16489092	No	Yes	90	606	516
39	NC_021952.1	14140-15279	Leontopithecus rosalia	16489106	No	No
40	NC_021953.1	14194-15333	Lepilemur ruficaudatus	1648912	No	No
41	NC_021954.1	14194-15334	Lophocebus aterrimus	16489134	No	No
42	NC_021955.1	14206-15345	Loris lydekkerianus	16489148	No	No
43	NC_021956.1	14187-15327	Mandrillus sphinx	16489162	No	No
44	NC_021958.1	14201-15340	Nycticebus bengalensis	16489176	No	No
45	NC_021959.1	14233-15372	Prolemur simus	1648919	No	No
46	NC_021960.1	14147-15286	Saguinus oedipus	16489204	No	No
47	NC_021961.1	14170-15306	Sapajus xanthosternos	16489218	No	No
48	NC_021965.1	14139-15278	Callicebus cupreus	16489274	No	No
49	NC_021967.1	14144-15280	Cacajao calvus	16489288	No	No
50	NC_023211.1	14133-15272	Saimiri oerstedii citrinellus	18126604	No	Yes	90	606	516
51	NC_023795.1	14719-15859	Macaca assamensis	18667962	No	No
52	NC_023961.1	14170-15310	Cercopithecus mitis	18984958	No	No
53	NC_023962.1	14167-15307	Cercopithecus lhoesti	18984969	No	No
54	NC_023963.1	14158-15298	Cercopithecus diana	18984986	No	No
55	NC_023964.1	14197-15337	Cercocebus torquatus	18985	No	No
56	NC_023965.1	14170-15310	Allenopithecus nigroviridis	18985014	No	No
57	NC_023971.1	14190-15330	Trachypithecus cristatus	18985098	No	No
58	NC_024051.1	14164-15303	Tarsius lariang	19221786	No	No
59	NC_024052.1	14164-15303	Tarsius dentatus	192218	No	No
60	NC_024053.1	14164-15303	Tarsius wallacei	19221814	No	No
61	NC_024529.1	14188-15322	Trachypithecus pileatus	19907547	No	No
62	NC_024628.1	14142-15281	Callimico goeldii	20004217	No	No
63	NC_024629.1	14132-15268	Chiropotes israelita	20004231	No	No
64	NC_024630.1	14154-15293	Callicebus lugens	20004245	No	No
65	NC_024933.1	14157-15297	Chlorocebus cynosuros	20465896	No	No
66	NC_025201.1	14204-15344	Macaca arctoides	20498083	No	No
67	NC_025221.1	14179-15319	Macaca silenus	20523502	No	No
68	NC_025222.1	14198-15338	Macaca tonkeana	2052352	No	No
69	NC_025513.1	14741-15881	Macaca fuscata	22158167	No	No
70	NC_026084.1	14186-15325	Propithecus diadema	22833126	No	No
71	NC_026085.1	14198-15337	Varecia variegata	2283314	No	No
72	NC_026086.1	14185-15324	Propithecus edwardsi	22833154	No	No
73	NC_026088.1	14193-15332	Megaladapis edwardsi	22833182	No	No
74	NC_026090.1	14206-15345	Palaeopropithecus ingens	2283321	No	No
75	NC_026095.1	14666-15805	Indri indri	2283328	No	Yes	87	606	519
76	NC_026098.1	14187-15326	Eulemur rubriventer	22833322	No	No
77	NC_026120.1	14205-15345	Macaca nigra	22833935	No	No
78	NC_027449.1	14739-15879	Macaca cyclopis	25015039	No	Yes	90	642	552
79	NC_027604.1	15225-16365	Macaca leonina	25077114	No	Yes	90	780	690
80	NC_027658.1	14141-15280	Callithrix kuhlii	2510322	No	No
81	NC_027740.1	14181-15320	Propithecus tattersalli	25397701	No	No
82	NC_027825.1	14141-15280	Alouatta seniculus	25767745	No	No
83	NC_028210.1	14182-15321	Propithecus verreauxi	26121118	No	No
84	NC_030788.1	14142-15281	Callithrix penicillata	28482598	No	No
85	NC_031156.1	14743-15883	Macaca leucogenys	29061244	No	No
86	NC_033381.1	14205-15344	Nycticebus pygmaeus	30861751	No	No
87	NC_033882.1	14174-15314	Hoolock leuconedys	31081373	No	No
88	NC_033883.1	14173-15313	Hoolock leuconedys x Hoolock tianxing	31081411	No	No
89	NC_033884.1	14172-15312	Hoolock tianxing	31081449	No	No
90	NC_033885.1	14173-15313	Hoolock hoolock	31081487	No	No
91	NC_034276.1	14159-15299	Chlorocebus aethiops x Chlorocebus pygerythrus	32228381	No	No
92	NC_034277.1	14158-15298	Chlorocebus djamdjamensis	32228419	No	No
93	NC_034717.1	14165-15304	Lepilemur ankaranensis	32884747	No	No
94	NC_034718.1	14160-15299	Lepilemur fleuretae	32884785	No	No
95	NC_034719.1	14170-15309	Lepilemur leucopus	32884823	No	No
96	NC_034720.1	14171-15310	Lepilemur edwardsi	32884861	No	No
97	NC_034722.1	14169-15308	Lepilemur randrianasoloi	32884899	No	No
98	NC_034723.1	14167-15306	Lepilemur petteri	32884937	No	No
99	NC_034724.1	14168-15307	Lepilemur otto	32884975	No	No
100	NC_034725.1	14162-15301	Lepilemur milanoii	32885013	No	No
101	NC_034726.1	14158-15297	Lepilemur betsileo	32885051	No	No
102	NC_034728.1	14165-15304	Lepilemur mittermeieri	32885089	No	No
103	NC_034729.1	14170-15309	Lepilemur grewcocki	32885127	No	No
104	NC_034730.1	14172-15311	Lepilemur aeeclis	32885165	No	No
105	NC_034732.1	14165-15304	Lepilemur wrighti	32885203	No	No
106	NC_034733.1	14161-15300	Lepilemur ahmansoni	32885241	No	No
107	NC_034734.1	14161-15300	Lepilemur sahamalazensis	32885279	No	No
108	NC_034735.1	14165-15304	Lepilemur tymerlachsoni	32885317	No	No
109	NC_034736.1	14158-15297	Lepilemur jamesi	32885355	No	No
110	NC_034737.1	14164-15303	Lepilemur scottorum	32885393	No	No
111	NC_034738.1	14139-15278	Lepilemur hollandorum	32885431	No	Yes	90	648	558
112	NC_034739.1	14168-15307	Lepilemur microdon	32885469	No	No
113	NC_034795.1	14194-15334	Trachypithecus poliocephalus	32888123	No	No
114	NC_034721.1	14166-15305	Lepilemur dorsalis	32890371	No	No
115	NC_034727.1	14175-15314	Lepilemur septentrionalis	32890409	No	No
116	NC_034731.1	14163-15302	Lepilemur seali	32890447	No	No
117	NC_006900.1	14192-15332	Trachypithecus obscurus	3332201	No	No
118	NC_035558.1	14221-15360	Microcebus griseorufus	33867126	No	No
119	NC_035601.1	14222-15361	Microcebus mamiratra	33867655	No	No
120	NC_035554.1	14224-15363	Microcebus arnholdi	3387416	No	No
121	NC_035555.1	14222-15361	Microcebus tanosi	33874198	No	No
122	NC_035557.1	14222-15361	Microcebus myoxinus	33874274	No	No
123	NC_035559.1	14221-15360	Microcebus bongolavensis	33874312	No	No
124	NC_035562.1	14221-15360	Microcebus rufus	33874388	No	No
125	NC_035563.1	14221-15360	Microcebus mittermeieri	33874426	No	No
126	NC_035564.1	14218-15357	Microcebus jollyae	33874464	No	No
127	NC_035600.1	14222-15361	Microcebus danfossi	33876018	No	No
128	NC_035603.1	14221-15360	Microcebus margotmarshae	33876094	No	No
129	NC_035604.1	14181-15320	Cheirogaleus crossleyi	33876132	No	No
130	NC_035605.1	14188-15327	Cheirogaleus sibreei	3387617	No	No
131	NC_035606.1	14210-15349	Mirza zaza	33876208	No	No
132	NC_035607.1	14191-15330	Phaner electromontis	33876246	No	No
133	NC_035608.1	14185-15324	Phaner pallescens	33876284	No	No
134	NC_035609.1	14190-15329	Phaner parienti	33876322	No	No
135	NC_035629.1	14224-15363	Microcebus berthae	33900918	No	No
136	NC_035630.1	14222-15361	Microcebus simmonsi	33900956	No	No
137	NC_007009.1	14165-15305	Chlorocebus aethiops	3416031	No	No
138	NC_036508.1	14201-15341	Macaca radiata	35199758	No	No
139	NC_037437.1	14179-15319	Macaca sinica	36485516	No	No
140	NC_037853.1	14171-15311	Gorilla beringei	36946809	No	Yes	402	861	459
141	NC_037878.1	14145-15284	Leontopithecus chrysopygus	36947777	No	No
142	NC_037466.1	14742-15882	Macaca mulatta vestita	37277791	No	No
143	NC_040292.1	14203-15342	Nycticebus coucang insularis	38947192	No	No
144	NC_008216.1	14193-15327	Nasalis larvatus	4171516	No	No
145	NC_008220.1	14193-15327	Pygathrix nemaeus	4171531	No	No
146	NC_008218.1	14190-15324	Rhinopithecus roxellana	4171546	No	No
147	NC_009747.1	14164-15304	Chlorocebus pygerythrus	5522482	No	No
148	NC_009748.1	14162-15302	Chlorocebus tantalus	5522496	No	No
149	NC_010299.1	14173-15312	Daubentonia madagascariensis	5867414	No	Yes	87	780	693
150	NC_010300.1	14194-15333	Eulemur mongoz	5867462	No	No
151	NC_050682.1	14142-15281	Callithrix aurita	59143185	No	No
152	NC_050883.1	14171-15307	Sapajus flavius	59434916	No	No
153	NC_011053.1	14182-15321	Propithecus coquereli	6458122	No	No
154	NC_056324.1	14185-15325	Trachypithecus geei	65337751	No	No
155	NC_056325.1	14187-15327	Trachypithecus mauritius	65337789	No	No
156	NC_056326.1	14184-15324	Trachypithecus phayrei	65337827	No	No
157	NC_056330.1	14186-15326	Trachypithecus laotum	65338166	No	No
158	NC_056341.1	14148-15288	Cercopithecus neglectus	65339173	No	No
159	NC_057099.1	14185-15325	Semnopithecus schistaceus	671472	No	No
160	NC_011120.1	14171-15311	Gorilla gorilla gorilla	6742684	No	No
161	NC_011519.1	14718-15858	Macaca thibetana	7011743	No	No
162	NC_012761.1	14208-15347	Galago senegalensis	7944334	No	No
163	NC_012762.1	14205-15344	Otolemur crassicaudatus	7944347	No	No
164	NC_012764.1	14200-15339	Perodicticus potto	7944362	No	Yes	87	744	657
165	NC_012766.1	14185-15324	Eulemur fulvus fulvus	794439	No	No
166	NC_012769.1	14185-15324	Eulemur fulvus mayottensis	7944417	No	No
167	NC_012771.1	14185-15324	Eulemur macaco macaco	7944446	No	No
168	NC_012773.1	14199-15338	Varecia variegata variegata	794446	No	No
169	NC_012774.1	14190-15329	Carlito syrichta	7944473	No	No
170	NC_012775.1	14134-15273	Saimiri sciureus	7944488	No	Yes	90	606	516	Redundant to NC_018096.1
171	NC_002763.1	14172-15308	Cebus albifrons	803066	No	No
172	NC_002764.1	14217-15357	Macaca sylvanus	803083	No	No
173	NC_002811.1	14169-15308	Tarsius bancanus	803405	No	Yes	87	621	534
174	NC_001645.1	14169-15309	Gorilla gorilla	807889	No	No
175	NC_001646.1	14191-15331	Pongo pygmaeus	807904	No	No
176	NC_002082.1	14167-15307	Hylobates lar	808467	No	No
177	NC_002083.1	14201-15341	Pongo abelii	808483	No	No
178	NC_013993.1	14749-15889	Homo sapiens subsp. 'Denisova'	8923205	No	Yes	87	651	564
179	NC_014042.1	14174-15314	Hylobates agilis	9072694	No	No
180	NC_014045.1	14177-15317	Hylobates pileatus	9072787	No	No
181	NC_014047.1	14175-15315	Symphalangus syndactylus	9072801	No	Yes	87	780	693
182	NC_014051.1	14169-15309	Nomascus siki	9072885	No	Yes	87	756	669
183	NC_001644.1	14166-15306	Pan paniscus	807882	No	No
184	NC_019802.1	14177-15311	Theropithecus gelada	14216793	No	No
185	NC_035561.1	14222-15361	Microcebus sambiranensis	33867164	No	No
186	NC_035560.1	14221-15360	Microcebus tavaratra	3387435	No	No
187	NC_035656.1	14209-15348	Mirza coquereli	33903905	No	No
188	NC_035602.1	14221-15360	Microcebus lehilahytsara	33876056	No	No
189	NC_035556.1	14220-15359	Microcebus ravelobensis	33874236	No	No
190	NC_035655.1	14182-15321	Cheirogaleus major	33903867	No	No
191	NC_028718.1	14222-15361	Microcebus murinus	2682399	No	No
192	NC_023970.1	14186-15326	Trachypithecus francoisi	18985084	No	No
193	NC_008066.1	14732-15872	Chlorocebus sabaeus	40975	No	Yes	87	681	594
194	NC_035631.1	14202-15341	Allocebus trichotus	33900994	No	No
195	NC_021957.1	14169-15309	Nomascus leucogenys	16545231	No	Yes	87	756	669
196	NC_001992.1	14172-15312	Papio hamadryas	808319	No	No
197	NC_014453.1	14165-15304	Lepilemur hubbardorum	9711155	No	No
198	NC_006901.1	14203-15343	Colobus guereza	3332143	No	No
199	NC_002765.1	14202-15341	Nycticebus coucang	803055	No	No
200	NC_008217.1	14187-15321	Presbytis melalophos	4171553	No	No
201	NC_008215.1	14181-15315	Semnopithecus entellus	4171576	No	No
202	NC_008219.1	14190-15324	Piliocolobus badius	4171583	No	No
203	NC_012763.1	14208-15347	Loris tardigradus	7956416	No	No
204	NC_028442.1	14195-15335	Mandrillus leucophaeus	26281535	No	No
205	NC_001643.1	14165-15305	Pan troglodytes	807858	No	No
206	NC_021966.1	14131-15270	Saimiri boliviensis	16545214	No	Yes	90	606	516	Redundant to NC_018096.1
207	NC_012670.1	14749-15889	Macaca fascicularis	7857749	No	No
208	NC_028592.1	14203-15343	Cercocebus atys	26408652	No	Yes	87	642	555
209	NC_018116.1	14143-15282	Aotus nancymaae	13230278	No	No
210	NC_025586.1	14141-15280	Callithrix jacchus	22203912	No	No
211	NC_026976.1	14739-15876	Macaca nemestrina	24271102	No	No
212	NC_020006.2	14168-15308	Papio anubis	14444641	No	No
213	NC_005943.1	14741-15881	Macaca mulatta	2846625	No	No
214	NC_011137.1	14742-15882	Homo sapiens neanderthalensis	6775065	No	Yes	87	651	564
215	NC_012920.1	14747-15887	Homo sapiens	4519	No	Yes	87	651	564
216	NC_059325.1	14176-15315	Lemur catta	68929191	No	No
217	NC_061413.1	14167-15301	Papio hamadryas hamadryas	71031137	No	No
218	NC_064149.1	14145-15281	Cacajao hosomi	7272669	No	No
219	NC_064150.1	14152-15291	Aotus trivirgatus	72726728	No	No
220	NC_064151.1	14142-15278	Pithecia vanzolinii	72726766	No	No
221	NC_064152.1	14141-15277	Cacajao melanocephalus	72726804	No	No
222	NC_064153.1	14145-15281	Cacajao ayresi	72726842	No	No
223	NC_064154.1	14144-15280	Cacajao calvus calvus	7272688	No	No
224	NC_064155.1	14144-15280	Cacajao calvus rubicundus	72726918	No	No
225	NC_064156.1	14146-15282	Cacajao calvus novaesi	72726956	No	No
226	NC_064157.1	14141-15277	Chiropotes sagulatus	72726994	No	No
227	NC_064158.1	14141-15277	Pithecia pissinatti	72727032	No	No
228	NC_064159.1	14142-15278	Pithecia hirsuta	7272707	No	No
229	NC_064160.1	14141-15277	Pithecia mittermeieri	72727108	No	No
230	NC_064161.1	14141-15277	Pithecia albicans	72727146	No	No
231	NC_064162.1	14147-15283	Cacajao calvus ucayalii	72727184	No	No
232	NC_064163.1	14152-15291	Aotus vociferans	72727222	No	No
233	NC_064164.1	14142-15281	Mico humilis	7272726	No	No
234	NC_064165.1	14171-15307	Cebus olivaceus	72727298	No	No
235	NC_064166.1	14152-15291	Saguinus inustus	72727336	No	No
236	NC_064167.1	14171-15307	Sapajus apella macrocephalus	72727374	No	No
237	NC_064168.1	14135-15274	Saimiri ustus	72727412	No	Yes	90	606	516
238	NC_064169.1	14171-15307	Cebus unicolor	7272745	No	No
239	NC_064170.1	14143-15282	Cebuella niveiventris	72727488	No	No
240	NC_064171.1	14147-15286	Leontocebus nigricollis	72727526	No	No
241	NC_064172.1	14148-15287	Saguinus geoffroyi	72727564	No	No
242	NC_064173.1	14133-15272	Saimiri oerstedii	72727602	No	Yes	90	606	516
243	NC_064174.1	14141-15280	Mico humeralifer	7272764	No	No
244	NC_064175.1	14139-15278	Mico argentatus	72727678	No	No
245	NC_064176.1	14150-15289	Saguinus bicolor	72727716	No	No
246	NC_064177.1	14148-15287	Leontocebus fuscicollis weddelli	72727754	No	No
247	NC_064178.1	14153-15292	Saguinus labiatus rufiventer	72727792	No	No
248	NC_064179.1	14150-15289	Saguinus midas	7272783	No	No
249	NC_064180.1	14154-15293	Saguinus mystax	72727868	No	No
250	NC_064181.1	14140-15279	Leontocebus fuscicollis	72727906	No	No
251	NC_064182.1	14132-15271	Saimiri cassiquiarensis	72727944	No	Yes	90	606	516
252	NC_064183.1	14133-15272	Saimiri macrodon	72727982	No	Yes	90	606	516
253	NC_064184.1	14169-15305	Sapajus apella	7272802	No	No
254	NC_064185.1	14134-15273	Alouatta caraya	72728058	No	No
255	NC_064186.1	14140-15279	Alouatta guariba clamitans	72728096	No	No
256	NC_064187.1	14184-15323	Alouatta macconnelli	72728134	No	No
257	NC_064188.1	14138-15277	Alouatta seniculus puruensis	72728172	No	No
258	NC_064189.1	14146-15285	Alouatta discolor	7272821	No	No
259	NC_064190.1	14138-15277	Ateles chamek	72728248	No	Yes	90	606	516
260	NC_064191.1	14136-15275	Ateles paniscus	72728286	No	No
261	NC_064192.1	14138-15277	Ateles marginatus	72728324	No	Yes	90	606	516	Redundant to NC_064190.1
262	NC_064193.1	14142-15281	Alouatta palliata	72728362	No	No
263	NC_064194.1	14138-15277	Ateles geoffroyi	727284	No	No
264	NC_064195.1	14145-15284	Alouatta belzebul	72728438	No	No
265	NC_064196.1	14141-15280	Alouatta juara	72728476	No	No
266	NC_064197.1	14151-15290	Cheracebus regulus	72728514	No	No
267	NC_064198.1	14152-15291	Cheracebus torquatus	72728552	No	No
268	NC_064199.1	14161-15300	Cheracebus lucifer	7272859	No	No
269	NC_064200.1	14147-15286	Plecturocebus bernhardi	72728628	No	No
270	NC_064201.1	14143-15282	Plecturocebus brunneus	72728666	No	No
271	NC_064202.1	14143-15282	Plecturocebus caligatus	72728704	No	No
272	NC_064203.1	14142-15281	Plecturocebus cinerascens	72728742	No	No
273	NC_064204.1	14143-15282	Plecturocebus dubius	7272878	No	No
274	NC_064205.1	14143-15282	Plecturocebus grovesi	72728818	No	No
275	NC_064206.1	14142-15281	Plecturocebus hoffmannsi	72728856	No	No
276	NC_064207.1	14142-15281	Plecturocebus miltoni	72728894	No	No
277	NC_064208.1	14143-15282	Plecturocebus moloch	72728932	No	No
278	NC_065304.1	14186-15325	Propithecus candidus	73946986	No	No
279	NC_065305.1	14184-15323	Propithecus deckenii	73947025	No	No
280	NC_065434.1	14190-15329	Cheirogaleus medius	74006829	No	Yes	90	618	528
281	NC_084368.1	14138-15277	Lagothrix poeppigii	86139553	No	Yes	90	606	516
282	NC_084385.1	14198-15337	Varecia rubra	86141366	No	No
283	NC_087895.1	14170-15306	Cebus kaapori	89433952	No	No
284	NC_087896.1	14171-15307	Cebus castaneus	8943399	No	No
285	NC_087897.1	14170-15306	Cebus imitator	89434028	No	No
286	NC_087898.1	14171-15307	Sapajus cay	89434066	No	No
287	NC_087899.1	14171-15307	Sapajus libidinosus	89434104	No	No
288	NC_087900.1	14171-15307	Sapajus nigritus	89434142	No	No
289	NC_088556.1	14309-15449	Pygathrix cinerea	89918591	No	No

## Sheet: Rodentia
SN	Accession number	Gene position	Organism	GeneID	Contain nested ORF in frame 2?	Contain nested ORF in frame 3?	Start position of nested ORF	End position of nested ORF	Length of nested ORF	Redundancy of nested ORF
1	NC_014858.1	14137-15279	Rattus lutreolus	10079733	No	No
2	NC_014861.1	14132-15274	Rattus tunneyi	10079783	No	Yes	87	606	519
3	NC_014864.1	14134-15276	Rattus villosissimus	10079857	No	Yes	87	621	534
4	NC_014867.1	14131-15273	Rattus fuscipes	10079923	No	Yes	87	681	594
5	NC_014871.1	14138-15280	Rattus sordidus	10094301	No	Yes	87	681	594
6	NC_014855.1	14137-15279	Rattus leucopus	10094395	No	Yes	87	621	534
7	NC_015241.1	14118-15260	Alexandromys fortis fortis	10322842	No	No
8	NC_015243.1	14119-15261	Alexandromys fortis calamorum	1032287	No	No
9	NC_016055.1	14116-15258	Neodon irene	11256208	No	No
10	NC_016060.1	14124-15267	Apodemus peninsulae	11256262	No	No
11	NC_016427.1	14126-15268	Myodes regulus	11452149	No	No
12	NC_016428.1	14127-15270	Apodemus agrarius	11452163	No	No
13	NC_016662.1	14127-15270	Apodemus chejuensis	11538395	No	No
14	NC_017599.1	14124-15267	Apodemus chevrieri	12079848	No	No
15	NC_018098.1	14142-15285	Eospalax fontanierii baileyi	13228937	No	No
16	NC_018367.1	14167-15306	Marmota himalayana	13435652	No	No
17	NC_018535.1	14144-15287	Eospalax rothschildi	13539803	No	No
18	NC_019584.1	14133-15276	Apodemus draco	14048405	No	Yes	90	606	516
19	NC_019585.1	14136-15279	Apodemus latronum	14048419	No	Yes	90	651	561
20	NC_019612.1	14168-15307	Pteromys volans	14049267	No	No
21	NC_019617.1	14125-15259	Niviventer excelsior	1404957	No	No
22	NC_020757.1	14143-15282	Nannospalax golani	14842573	No	No
23	NC_020758.1	14102-15242	Acomys cahirinus	14842587	No	No
24	NC_020657.1	14161-15300	Proechimys longicaudatus	14864951	No	No
25	NC_020658.1	14195-15334	Ctenomys sociabilis	14864979	No	No
26	NC_020659.1	14197-15336	Ctenomys leucodon	14865038	No	No
27	NC_020660.1	14195-15334	Spalacopus cyanus	14865127	No	No
28	NC_020756.1	14150-15289	Spalax carmeli	15088358	No	Yes	87	606	519
29	NC_020755.1	14151-15290	Nannospalax judaei	1508918	No	No
30	NC_020792.1	14203-15342	Tympanoctomys barrerae	15323701	No	No
31	NC_021129.1	14145-15288	Eospalax fontanierii cansus	15333335	No	No
32	NC_021387.1	14190-15329	Coendou insidiosus	15825803	No	No
33	NC_021478.1	14147-15286	Rhizomys pruinosus	1582601	No	No
34	NC_023089.1	14170-15309	Petaurista hainana	1796096	No	No
35	NC_023347.1	14136-15278	Rattus niobe	18253374	No	No
36	NC_023780.1	14188-15327	Ratufa bicolor	1866729	No	No
37	NC_023960.1	14117-15257	Niviventer confucianus	18984944	No	Yes	87	651	564
38	NC_023922.1	14173-15312	Petaurista alborufus	18990534	No	No
39	NC_024592.1	14121-15264	Urocricetus kamensis	19909365	No	Yes	87	765	678
40	NC_025269.1	14147-15290	Mus cervicolor	20832268	No	No
41	NC_025270.1	14150-15293	Mus cookii	20832282	No	Yes	87	681	594
42	NC_025277.1	14190-15328	Tamias sibiricus	20832508	No	No
43	NC_025283.1	14121-15263	Lasiopodomys mandarinus	20832596	No	No
44	NC_025287.1	14143-15286	Mus fragilicauda	20832654	No	No
45	NC_025330.1	14142-15284	Cricetulus longicaudatus	20834641	No	No
46	NC_025550.1	14188-15327	Callosciurus erythraeus	22161451	No	No
47	NC_025670.1	14129-15269	Leopoldamys edwardsi	22164959	No	No
48	NC_025746.1	14125-15264	Akodon montensis	22278787	No	No
49	NC_025747.1	14116-15259	Wiedomys cerradensis	22278823	No	No
50	NC_025952.1	14142-15285	Mus spretus	22549216	No	Yes	87	606	519
51	NC_026034.1	14134-15271	Myospalax psilurus	22831874	No	No
52	NC_026124.1	14146-15285	Rhizomys sinensis	22834051	No	No
53	NC_026442.1	14182-15321	Dremomys rufigenis	23453596	No	No
54	NC_026443.1	14170-15309	Hylopetes phayrei	2345361	No	No
55	NC_026705.1	14161-15300	Cynomys leucurus	23764687	No	No
56	NC_026706.1	14171-15310	Cynomys ludovicianus	23764701	No	No
57	NC_026875.1	14185-15324	Tamiops swinhoei	24121859	No	No
58	NC_026915.1	14304-15441	Myospalax aspalax	24143943	No	No
59	NC_027283.1	14170-15309	Spermophilus dauricus	24573531	No	No
60	NC_027418.1	14121-15263	Eothenomys melanogaster	24703331	No	No
61	NC_027499.1	14159-15298	Dipus sagitta	25019914	No	No
62	NC_027500.1	14167-15306	Euchoreutes naso	25019952	No	No
63	NC_027578.1	14137-15276	Eozapus setchuanus	2507609	No	No
64	NC_027579.1	14153-15292	Sicista concolor	25076128	No	No
65	NC_027683.1	14141-15284	Meriones libycus	25193836	No	No
66	NC_027684.1	14153-15296	Meriones meridianus	25193873	No	No
67	NC_027692.1	14166-15305	Stylodipus telum	25194236	No	No
68	NC_027932.1	14111-15254	Micromys minutus	2603708	No	Yes	87	618	531
69	NC_028335.1	14138-15281	Bandicota indica	26130891	No	Yes	87	651	564
70	NC_028625.1	14159-15298	Castor fiber	26381952	No	Yes	90	636	546
71	NC_029325.1	14179-15318	Tamiops maritimus	26888005	No	No
72	NC_029760.1	14219-15362	Onychomys leucogaster	27111277	No	Yes	90	606	516
73	NC_005315.1	14151-15290	Nannospalax ehrenbergi	2714728	No	No
74	NC_029876.1	14166-15305	Dactylomys dactylinus	27217124	No	No
75	NC_029888.1	14131-15273	Rattus tiomanicus	27218091	No	Yes	87	642	555
76	NC_030070.1	14265-15404	Lariscus insignis	27440713	No	No
77	NC_030071.1	14256-15395	Callosciurus adamsi	27440751	No	No
78	NC_030072.1	14250-15389	Exilisciurus exilis	27440789	No	No
79	NC_030184.1	14177-15316	Laonastes aenigmamus	2790965	No	No
80	NC_030330.1	14121-15263	Eothenomys miletus	27982717	No	No
81	NC_030342.1	14134-15277	Mus famulus	27983459	No	Yes	87	807	720
82	NC_031209.1	14168-15307	Urocitellus richardsonii	29077929	No	No
83	NC_031210.1	14166-15305	Callospermophilus lateralis	29077967	No	No
84	NC_031802.1	14109-15251	Nothocricetulus migratorius	30213842	No	No
85	NC_031809.1	14124-15266	Phodopus roborovskii	3021388	No	No
86	NC_031847.1	14230-15369	Hylopetes alboniger	30219033	No	No
87	NC_032374.1	14199-15338	Tamias cinereicollis	30684482	No	No
88	NC_032376.1	14200-15339	Tamias umbrinus	3068452	No	No
89	NC_032370.1	14201-15340	Tamias quadrivittatus	30688801	No	No
90	NC_032371.1	14196-15335	Tamias rufus	30688839	No	No
91	NC_032372.1	14198-15337	Tamias canipes	30688877	No	No
92	NC_032373.1	14199-15338	Tamias dorsalis	30688915	No	No
93	NC_032375.1	14196-15335	Tamias striatus	30688953	No	No
94	NC_033382.1	13424-14563	Typhlomys cinereus	30861788	No	Yes	90	606	516
95	NC_033902.1	14287-15426	Petaurista yunanensis	3108242	No	No
96	NC_033912.1	14163-15302	Castor canadensis	31082921	No	Yes	87	621	534
97	NC_034307.1	14103-15245	Dicrostonyx hudsonius	32229924	No	No
98	NC_034313.1	14106-15248	Dicrostonyx groenlandicus	32230632	No	No
99	NC_034314.1	14167-15310	Meriones tamariscinus	32230672	No	No
100	NC_034646.1	14105-15247	Dicrostonyx torquatus	32879654	No	No
101	NC_006914.1	14146-15289	Mus musculus domesticus	3338895	No	Yes	87	651	564
102	NC_035593.1	14342-15485	Peromyscus attwateri	33867465	No	Yes	90	621	531
103	NC_035595.1	14400-15543	Podomys floridanus	33867503	No	No
104	NC_035596.1	14589-15732	Peromyscus aztecus	33867541	No	No
105	NC_035597.1	14425-15568	Reithrodontomys mexicanus	33867579	No	No
106	NC_035598.1	14489-15632	Peromyscus pectoralis	33867617	No	Yes	87	606	519
107	NC_035503.1	14117-15259	Neodon sikimensis	33869234	No	No
108	NC_035572.1	14320-15463	Sigmodon hispidus	3387497	No	No
109	NC_035577.1	14194-15333	Dremomys pernyi	33875084	No	No
110	NC_035594.1	14595-15738	Neotoma mexicana	33875942	No	Yes	87	618	531
111	NC_035599.1	14558-15701	Isthmomys pirrensis	3387598	No	No
112	NC_035611.1	14541-15684	Peromyscus melanophrys	3387636	No	No
113	NC_035613.1	14625-15768	Peromyscus megalops	33876436	No	No
114	NC_035614.1	14534-15677	Peromyscus crinitus	33876474	No	Yes	87	642	555
115	NC_035615.1	14664-15807	Neotomodon alstoni	33876512	No	Yes	90	618	528
116	NC_035621.1	14134-15276	Rattus baluensis	33900221	No	Yes	87	642	555
117	NC_035818.1	3085-1942	Sundamys muelleri	33942247	No	No
118	NC_035819.1	14129-15272	Leopoldamys sabanus	33942304	No	No
119	NC_035820.1	14301-15440	Trichys fasciculata	33942342	No	No
120	NC_035812.1	14183-15322	Sundasciurus brookei	3394456	No	No
121	NC_035813.1	14184-15323	Sundasciurus lowii	33944598	No	No
122	NC_035815.1	14347-15486	Callosciurus notatus	33944636	No	No
123	NC_035816.1	14402-15541	Callosciurus prevostii	33944674	No	No
124	NC_035817.1	14233-15372	Callosciurus finlaysonii	33944712	No	No
125	NC_035822.1	14216-15359	Niviventer cremoriventer	33944788	No	Yes	87	651	564
126	NC_035866.1	14172-15311	Myocastor coypus	33948779	No	No
127	NC_036724.1	14133-15276	Bunomys penitus	35453726	No	No
128	NC_036725.1	14131-15273	Halmaheramys bokimekot	35453764	No	No
129	NC_036726.1	14127-15269	Taeromys dominator	35453802	No	No
130	NC_036729.1	14126-15269	Sundamys annandalei	35453916	No	No
131	NC_036730.1	14130-15272	Berylmys berdmorei	35453954	No	No
132	NC_036731.1	14122-15265	Lenothrix canus	35453992	No	No
133	NC_036732.1	14136-15279	Maxomys surifer	3545403	No	No
134	NC_037509.1	14151-15294	Psammomys obesus	36495559	No	No
135	NC_037778.1	14165-15304	Echimys saturnus	36941031	No	Yes	87	618	531
136	NC_037779.1	14170-15309	Makalata macrura	36941041	No	No
137	NC_037780.1	14171-15310	Pattonomys punctatus	36941107	No	No
138	NC_037781.1	14170-15309	Pattonomys semivillosus	36941127	No	No
139	NC_037783.1	14179-15318	Toromys rhipidurus	36941232	No	No
140	NC_037888.1	14117-15259	Cricetus cricetus	36948822	No	No
141	NC_038162.1	14196-15335	Idiurus macrotis	37539936	No	No
142	NC_038163.1	14208-15347	Zenkerella insignis	37539975	No	No
143	NC_038176.1	14125-15267	Microtus arvalis	37540399	No	No
144	NC_038172.1	14232-15371	Anomalurus pelii	3754179	No	No
145	NC_038173.1	14233-15372	Anomalurus derbianus	37541828	No	No
146	NC_038174.1	14230-15369	Anomalurus pusillus	37541865	No	No
147	NC_039098.1	14163-15302	Proechimys guyannensis	37620884	No	No
148	NC_039100.1	14165-15304	Proechimys brevicauda	3762096	No	No
149	NC_039101.1	14168-15307	Proechimys gularis	37620998	No	No
150	NC_039103.1	14157-15296	Proechimys semispinosus	37621036	No	No
151	NC_039104.1	14148-15287	Rhizomys sumatrensis	37621075	No	No
152	NC_039102.1	14156-15295	Proechimys semispinosus calidior	37629354	No	No
153	NC_039370.1	14170-15309	Proechimys quadruplicatus	38046334	No	No
154	NC_039409.1	14162-15301	Proechimys echinothrix	38089549	No	No
155	NC_039419.1	14155-15294	Proechimys hoplomyoides	38090618	No	No
156	NC_039420.1	14165-15304	Proechimys roberti	38090656	No	Yes	87	606	519
157	NC_039444.1	14176-15315	Proechimys simonsi	38092532	No	No
158	NC_039544.1	14173-15312	Proechimys gardneri	38280444	No	No
159	NC_039545.1	14165-15304	Proechimys goeldii	38280482	No	No
160	NC_039546.1	14171-15310	Proechimys kulinae	3828052	No	No
161	NC_039547.1	14162-15301	Proechimys mincae	38280558	No	Yes	87	681	594
162	NC_039548.1	14170-15309	Proechimys pattoni	38280596	No	No
163	NC_039549.1	14161-15300	Proechimys poliopus	38280634	No	No
164	NC_039550.1	14165-15304	Proechimys steerei	38280672	No	No
165	NC_039551.1	14164-15303	Proechimys trinitatis	3828071	No	Yes	87	651	564
166	NC_039723.1	14150-15293	Oligoryzomys stramineus	38329255	No	No
167	NC_039670.1	14144-15287	Neotoma magister	38344764	No	No
168	NC_040138.1	14115-15257	Neodon fuscus	38572085	No	Yes	336	807	471
169	NC_040919.1	14118-15260	Rattus nitidus	39108619	No	No
170	NC_042243.1	14162-15301	Marmota flaviventris	40149881	No	No
171	NC_042667.1	14135-15281	Gerbilliscus leucogaster	40492162	No	No
172	NC_008064.1	14120-15262	Microtus levis	4097486	No	No
173	NC_045904.1	14143-15286	Eospalax fontanierii	43963851	No	No
174	NC_009056.1	14202-15341	Anomalurus sp. GP-2005	4852054	No	No
175	NC_046686.1	14130-15272	Rattus andamanensis	54105566	No	No
176	NC_046949.1	14164-15303	Cavia aperea	5411598	No	No
177	NC_047188.1	14148-15291	Peromyscus eremicus	54598117	No	Yes	87	606	519
178	NC_047305.1	14169-15308	Geocapromys ingrahami	54604279	No	No
179	NC_047427.1	14141-15284	Eospalax rufescens	54615128	No	No
180	NC_048490.1	14156-15295	Marmota vancouverensis	55290078	No	No
181	NC_048987.1	14141-15284	Eospalax smithii	557498	No	Yes	87	681	594
182	NC_048991.1	14184-15323	Dremomys everetti	5574995	No	No
183	NC_049032.1	14191-15330	Sundasciurus altitudinis	55754493	No	No
184	NC_049033.1	14198-15337	Sundasciurus robinsoni	55754531	No	No
185	NC_049034.1	14193-15332	Sundasciurus hippurus	55754569	No	No
186	NC_049035.1	14172-15311	Scarturus williamsi	55754631	No	No
187	NC_049036.1	14136-15278	Prometheomys schaposchnikovi	55754669	No	No
188	NC_049040.1	14128-15270	Rattus hoogerwerfi	55755148	No	Yes	87	681	594
189	NC_049042.1	14136-15278	Rattus korinchi	55755224	No	Yes	87	642	555
190	NC_049115.1	14112-15255	Praomys rostratus	55762969	No	No
191	NC_049116.1	14121-15264	Otomys irroratus	55763007	No	No
192	NC_049117.1	14126-15269	Mus baoulei	55763046	No	No
193	NC_049118.1	14122-15265	Melomys burtoni	55763084	No	No
194	NC_049119.1	14125-15268	Maxomys whiteheadi	55763122	No	Yes	87	621	534
195	NC_049120.1	14121-15267	Heimyscus fumosus	5576316	No	No
196	NC_049121.1	14119-15262	Chiropodomys gliroides	55763198	No	Yes	87	636	549
197	NC_049122.1	14135-15278	Apodemus sylvaticus	55763236	No	Yes	87	606	519
198	NC_049220.1	14453-15595	Microtus richardsoni	55802783	No	No
199	NC_050010.1	14170-15309	Guerlinguetus brasiliensis	58115019	No	No
200	NC_050011.1	14177-15316	Sciurus arizonensis	58115058	No	No
201	NC_050012.1	14168-15307	Sciurus carolinensis	58115096	No	No
202	NC_050013.1	14172-15311	Sciurus colliaei	58115135	No	No
203	NC_050015.1	14176-15315	Sciurus variegatoides	58115214	No	No
204	NC_050016.1	14170-15309	Sciurus yucatanensis	58115252	No	No
205	NC_050017.1	14162-15301	Sciurus pucheranii	58115292	No	No
206	NC_050018.1	14170-15309	Sciurus granatensis	58115332	No	No
207	NC_050021.1	14169-15308	Microsciurus otinus	58115453	No	No
208	NC_050023.1	14163-15302	Simosciurus nebouxii	58115533	No	No
209	NC_050024.1	14163-15302	Simosciurus stramineus	58115574	No	No
210	NC_050025.1	14168-15307	Guerlinguetus aestuans	58115613	No	No
211	NC_050026.1	14185-15324	Glaucomys volans	58115651	No	No
212	NC_050027.1	14165-15304	Hadrosciurus igniventris	5811569	No	No
213	NC_050028.1	14167-15306	Hadrosciurus pyrrhinus	5811573	No	No
214	NC_050029.1	14162-15301	Hadrosciurus spadiceus	58115768	No	No
215	NC_050030.1	14166-15305	Microsciurus flaviventer	58115808	No	No
216	NC_050031.1	14169-15308	Microsciurus sabanillae	58115846	No	No
217	NC_050032.1	14168-15307	Sciurus ignitus	58115885	No	No
218	NC_050033.1	14172-15311	Sciurus lis	58115924	No	No
219	NC_050034.1	14170-15309	Sciurus griseus	58115963	No	No
220	NC_050263.1	14194-15333	Hystrix brachyura	58900283	No	No
221	NC_050264.1	14183-15321	Muscardinus avellanarius	58900322	No	No
222	NC_051514.1	14118-15261	Stenocephalemys albipes	60238226	No	No
223	NC_051515.1	14120-15263	Stenocephalemys ruppi	60238264	No	No
224	NC_051516.1	14122-15265	Stenocephalemys sokolovi	60238302	No	No
225	NC_051517.1	14118-15261	Stenocephalemys griseicauda	60238341	No	No
226	NC_051518.1	14117-15260	Stenocephalemys albocaudata	60238378	No	Yes	90	765	675
227	NC_051519.1	14115-15258	Stenocephalemys zimai	60238416	No	Yes	90	765	675
228	NC_010650.1	14143-15286	Mus terricolor	6264346	No	Yes	90	618	528
229	NC_053796.1	14106-15249	Grammomys surdaster	63371982	No	Yes	87	618	531
230	NC_053797.1	14122-15265	Grammomys dolichurus	63372019	No	No
231	NC_053798.1	14110-15253	Grammomys selousi	63372058	No	No
232	NC_053799.1	14115-15258	Lemniscomys rosalia	63372096	No	No
233	NC_053800.1	14119-15262	Lemniscomys barbarus	63372134	No	No
234	NC_053801.1	14123-15266	Arvicanthis somalicus	63372172	No	No
235	NC_053802.1	14120-15263	Arvicanthis rufinus	6337221	No	No
236	NC_053803.1	14112-15255	Mylomys dybowskii	63372248	No	Yes	90	606	516
237	NC_053804.1	14110-15253	Lamottemys okuensis	63372286	No	No
238	NC_053805.1	14122-15265	Desmomys harringtoni	63372324	No	No
239	NC_053806.1	14109-15252	Hybomys univittatus	63372362	No	Yes	87	606	519
240	NC_053808.1	14092-15235	Dephomys defua	63372438	No	No
241	NC_053809.1	14117-15260	Hybomys planifrons	63372476	No	Yes	90	651	561
242	NC_053810.1	14115-15258	Hybomys trivirgatus	63372514	No	No
243	NC_053811.1	14119-15262	Otomys typus	63372552	No	No
244	NC_053812.1	14125-15268	Dasymys incomtus	6337259	No	No
245	NC_053813.1	14112-15255	Thamnomys kempi	63372628	No	Yes	90	681	591
246	NC_053814.1	14117-15260	Thallomys paedulcus	63372666	No	No
247	NC_053815.1	14122-15265	Golunda ellioti	63372704	No	No
248	NC_053816.1	14101-15244	Micaelamys namaquensis	63372742	No	No
249	NC_053817.1	14118-15260	Praomys delectorum	6337278	No	No
250	NC_053822.1	14122-15264	Cricetulus barabensis	63373167	No	No
251	NC_054160.1	14116-15258	Ellobius talpinus	63643557	No	No
252	NC_056331.1	14131-15273	Cricetulus sokolovi	65338204	No	No
253	NC_056388.1	14116-15258	Dinaromys bogdanovi	65342849	No	No
254	NC_056988.1	14132-15275	Maxomys ochraceiventer	67141042	No	Yes	87	807	720
255	NC_057104.1	14140-15283	Bandicota bengalensis	6714739	No	Yes	87	651	564
256	NC_057534.1	14116-15258	Lasiopodomys brandtii	67271702	No	No
257	NC_057556.1	14119-15261	Microtus cabrerae	67272915	No	No
258	NC_057557.1	14115-15257	Microtus chrotorrhinus	67272953	No	No
259	NC_057558.1	14121-15263	Microtus thomasi	67272991	No	No
260	NC_057636.1	1793-650	Zyzomys argurus	67281562	No	No
261	NC_011638.1	14125-15267	Rattus tanezumi	7113123	No	Yes	87	642	555
262	NC_012387.1	14146-15289	Mus musculus castaneus	7668602	No	Yes	87	651	564
263	NC_012461.1	14134-15276	Rattus praetor	7768333	No	Yes	87	681	594
264	NC_003041.1	14116-15258	Microtus kikuchii	80356	No	Yes	336	858	522
265	NC_013068.1	8815-9957	Tscherskia triton	8250958	No	No
266	NC_013563.1	14117-15259	Proedromys liangshanensis	8656112	No	No
267	NC_013571.1	14126-15268	Eothenomys chinensis	8656249	No	No
268	NC_014696.1	14122-15265	Leggadina lakedownensis	9978415	No	No
269	NC_014698.1	14113-15256	Pseudomys chapmani	997843	No	No
270	NC_036728.1	14119-15262	Sundamys infraluteus	35453878	No	Yes	87	681	594
271	NC_039099.1	14162-15301	Proechimys cuvieri	37620922	No	No
272	NC_012374.1	14127-15269	Rattus rattus	775181	No	Yes	87	642	555
273	NC_056776.1	14133-15273	Niviventer fulvescens	67122792	No	No
274	NC_005314.1	14170-15309	Jaculus jaculus	2715033	No	No
275	NC_036035.1	14117-15259	Ondatra zibethicus	34724538	No	No
276	NC_042823.1	14122-15264	Phodopus sungorus	40489003	No	No
277	NC_035571.1	14438-15581	Peromyscus polionotus	33874932	No	Yes	87	606	519
278	NC_036018.1	14114-15257	Mastomys coucha	34683018	No	No
279	NC_036995.1	14112-15255	Mastomys natalensis	35992046	No	No
280	NC_021386.1	14163-15302	Chinchilla lanigera	15822234	No	No
281	NC_036680.1	14136-15279	Mus pahari	36165327	No	No
282	NC_002658.1	14403-15540	Thryonomys swinderianus	80258	No	Yes	87	606	519
283	NC_001892.1	14168-15307	Glis glis	808182	No	No
284	NC_002369.1	14167-15306	Sciurus vulgaris	809274	No	No
285	NC_037180.1	14153-15296	Peromyscus leucopus	36275561	No	No
286	NC_006915.1	14148-15291	Mus musculus molossinus	3337208	No	Yes	87	651	564
287	NC_012389.1	14131-15273	Rattus exulans	7751828	No	Yes	87	642	555
288	NC_027742.1	14150-15289	Fukomys damarensis	25467558	No	Yes	90	681	591
289	NC_035612.1	14430-15573	Habromys ixtlani	33876398	No	No
290	NC_020754.1	14150-15289	Nannospalax galili	15088435	No	No
291	NC_015112.1	14149-15283	Heterocephalus glaber	10201221	No	Yes	90	681	591
292	NC_020661.1	14191-15330	Octodon degus	14864907	No	No
293	NC_027278.1	14162-15301	Ictidomys tridecemlineatus	24576599	No	No
294	NC_039921.1	14147-15290	Peromyscus maniculatus bairdii	3910536	No	Yes	87	606	519
295	NC_023263.1	14147-15286	Meriones unguiculatus	18129816	No	Yes	87	606	519
296	NC_027945.1	14118-15260	Microtus ochrogaster	26045288	No	No
297	NC_025268.1	14153-15296	Mus caroli	20832254	No	Yes	87	765	678
298	NC_007936.1	14123-15265	Cricetulus griseus	3979182	No	No
299	NC_000884.1	14164-15303	Cavia porcellus	80864	No	No
300	NC_013276.1	14125-15265	Mesocricetus auratus	8457935	No	No
301	NC_010339.1	14148-15291	Mus musculus musculus	5912277	No	Yes	87	651	564
302	NC_001665.2	14136-15278	Rattus norvegicus	26192	No	No
303	NC_005089.1	14145-15288	Mus musculus	17711	No	Yes	87	651	564	Redundant to NC_006914.1
304	NC_058275.1	14305-15444	Tachyoryctes macrocephalus	68209712	No	No
305	NC_059783.1	14193-15332	Eliomys quercinus	6922887	No	No
306	NC_059784.1	14172-15311	Spermophilus citellus	69228908	No	No
307	NC_059785.1	14167-15306	Urocitellus parryii	69228946	No	No
308	NC_059928.1	14114-15256	Microtus montebelli	69241227	No	No
309	NC_060316.1	14115-15258	Micromys erythrotis	70587492	No	No
310	NC_060500.1	14125-15268	Niviventer andersoni	70605093	No	No
311	NC_061914.1	14357-15500	Holochilus sciureus	71457086	No	No
312	NC_063779.1	14171-15310	Sicista strandi	72628043	No	No
313	NC_065071.1	14115-15258	Hylomyscus aeta	73923869	No	No
314	NC_065072.1	14124-15266	Hylomyscus alleni	73923907	No	No
315	NC_065073.1	14126-15269	Hylomyscus endorobae	73923945	No	No
316	NC_065074.1	14117-15259	Hylomyscus kerbispeterhansi	73923983	No	No
317	NC_065075.1	14131-15273	Hylomyscus parvus	73924021	No	No
318	NC_065076.1	14115-15258	Mastomys erythroleucus	73924059	No	No
319	NC_065077.1	14121-15264	Mastomys kollmannspergeri	73924097	No	No
320	NC_065078.1	14110-15252	Serengetimys pernanus	73924135	No	No
321	NC_065079.1	14111-15253	Mastomys angolensis	73924173	No	Yes	87	618	531
322	NC_065080.1	14122-15265	Ochromyscus brockmani	73924211	No	No
323	NC_065081.1	14060-15203	Myomyscus verreauxii	73924249	No	No
324	NC_065082.1	14118-15261	Praomys hartwigi	73924287	No	Yes	87	618	531
325	NC_065083.1	14120-15263	Praomys jacksoni	73924325	No	No
326	NC_065084.1	14114-15257	Praomys minor	73924363	No	No
327	NC_065085.1	14123-15266	Praomys morio	73924401	No	No
328	NC_065086.1	14131-15273	Zelotomys hildegardeae	73924439	No	No
329	NC_065337.1	14123-15266	Solomys ponceleti	73950111	No	Yes	87	636	549
330	NC_065401.1	14141-15283	Eothenomys eleusis	73956615	No	No
331	NC_065402.1	14131-15274	Niviventer lotipes	73956655	No	No
332	NC_065673.1	14102-15242	Acomys mullah	74550214	No	No
333	NC_065749.1	14118-15260	Chionomys roberti	74557917	No	No
334	NC_065750.1	14120-15262	Chionomys nivalis	74557955	No	Yes	87	681	594
335	NC_065807.1	14176-15315	Sciurus anomalus	74562861	No	No
336	NC_068211.1	14436-15578	Microtus montanus	76375256	No	No
337	NC_068807.1	14986-16125	Dipodomys merriami	76821824	No	No
338	NC_068808.1	14996-16135	Dipodomys spectabilis	76821862	No	No
339	NC_068809.1	15024-16167	Neotoma albigula	768219	No	Yes	87	636	549
340	NC_068810.1	15058-16197	Chaetodipus penicillatus	76821938	No	No
341	NC_068811.1	15076-16218	Clethrionomys gapperi	76821976	No	No
342	NC_069016.1	14174-15313	Geomys pinetis	77079188	No	No
343	NC_069019.1	14181-15320	Sicista betulina	77079298	No	No
344	NC_069637.1	14179-15318	Hystrix indica	7760751	No	No
345	NC_071768.1	14180-15319	Spermophilus alashanicus	79025487	No	No
346	NC_071871.1	14420-15563	Habromys lophurus	79040559	No	No
347	NC_072557.1	14134-15277	Mus minutoides	79493824	No	No
348	NC_079844.1	14171-15310	Spermophilus taurensis	81509478	No	No
349	NC_079967.1	14309-15448	Cuniculus paca	8205117	No	No
350	NC_080739.1	14162-15301	Marmota monax	83161892	No	No
351	NC_080970.1	14118-15261	Melomys cervinipes	83243888	No	No
352	NC_081577.1	2132-990	Eothenomys cachinus	84025033	No	No
353	NC_081578.1	14207-15349	Neodon medogensis	84025101	No	Yes	87	807	720
354	NC_081579.1	14297-15439	Microtus maximowiczii	84025139	No	No
355	NC_081580.1	14280-15422	Microtus fortis	84025177	No	No
356	NC_081581.1	15184-16326	Alexandromys limnophilus	84025215	No	Yes	87	807	720
357	NC_081582.1	14067-15209	Neodon forresti	84025252	No	No
358	NC_081583.1	14304-15446	Neodon linzhiensis	84025291	No	Yes	87	762	675
359	NC_081584.1	14228-15370	Neodon leucurus	84025329	No	No
360	NC_081585.1	14373-15515	Neodon shergylaensis	84025367	No	Yes	87	606	519
361	NC_081586.1	14140-15282	Eothenomys eva	84025405	No	No
362	NC_081587.1	14410-15552	Neodon clarkei	84025443	No	No
363	NC_081588.1	14352-15494	Microtus ilaeus	84025481	No	No
364	NC_081589.1	14312-15454	Myodes rutilus	84025519	No	No
365	NC_084043.1	14271-15414	Peromyscus hooperi	86110878	No	Yes	87	636	549
366	NC_084241.1	14129-15271	Chiromyscus langbianis	86130161	No	No
367	NC_085363.1	12146-13289	Vernaya foramena	87710003	No	No
368	NC_085424.1	14146-15289	Mus macedonicus	87713262	No	No
369	NC_085425.1	14147-15290	Mus spicilegus	877133	No	Yes	87	651	564
370	NC_085494.1	14121-15264	Grammomys macmillani	87719503	No	No
371	NC_086591.1	14125-15267	Eothenomys olitor	8857168	No	No
372	NC_086592.1	14164-15303	Marmota baibacina	88571718	No	No
373	NC_086593.1	14162-15301	Marmota sibirica	88571756	No	No
374	NC_087582.1	5536-6678	Eothenomys colurnus	89404414	No	No
375	NC_087794.1	14153-15296	Reithrodontomys fulvescens	89427046	No	No
376	NC_087845.1	14122-15264	Microtus obscurus	89430221	No	No
377	NC_088062.1	14134-15273	Sicista caudata	89448876	No	No
378	NC_088492.1	515-1654	Akodon affinis	89913913	No	No
379	NC_088493.1	299-1442	Nephelomys childi	89913951	No	No
380	NC_088546.1	14113-15255	Proedromys bedfordi	89917968	No	No
