# Supplementary material for: Patchy Phylogenetic Distribution and Poor Translational Adaptation of a Nested ORF in the Mammalian Mitochondrial cytb Gene
Source: Genes (Basel). 2025 Jul 17;16(7):833. doi: 10.3390/genes16070833 (PMC12294625; doi:10.3390/genes16070833)
Supplement: Supplementary file 1 [file genes-16-00833-s001.zip › genes-3747614-supplementary/Table S2 Pairwise alignment of the screened nested genes and the validated nested genes.xlsx]

## Sheet: Primates
Query acc.ver	Subject acc.ver	% Identity	Alignment length	Mismatches	Gap opens	Q. start	Q. end	S. start	S. end	Evalue	Bit score	% Positives
NC_012920.1	NC_011137.1	94.118	187	11	0	1	187	1	187	2.75e-122	334	97.33
NC_012920.1	NC_013993.1	90.909	187	17	0	1	187	1	187	6.71e-115	315	94.12
NC_012920.1	NC_014047.1	66.486	185	62	0	1	185	1	185	1.66e-70	204	76.22
NC_012920.1	NC_064190.1	60.819	171	67	0	2	172	1	171	8.48e-66	190	75.44
NC_012920.1	NC_019800.1	60.234	171	68	0	2	172	1	171	2.35e-64	187	75.44
NC_012920.1	NC_014051.1	63.636	187	68	0	1	187	1	187	7.28e-61	180	74.33
NC_012920.1	NC_021957.1	63.636	187	68	0	1	187	1	187	1.49e-60	179	74.87
NC_012920.1	NC_084368.1	53.801	171	79	0	2	172	1	171	2.4e-52	156	67.84
NC_012920.1	NC_010299.1	50.802	187	92	0	1	187	1	187	8.26e-51	154	67.91
NC_012920.1	NC_021951.1	53.801	171	79	0	2	172	1	171	1.04e-50	152	68.42
NC_012920.1	NC_028592.1	53.073	179	84	0	1	179	1	179	2.77e-50	151	66.48
NC_012920.1	NC_012764.1	53.804	184	85	0	1	184	1	184	3.4e-50	152	67.39
NC_012920.1	NC_027449.1	55.249	181	81	0	2	182	1	181	4.43e-50	151	70.72
NC_012920.1	NC_008066.1	54.396	182	83	0	1	182	1	182	1.02e-48	148	65.93
NC_012920.1	NC_065434.1	48.555	173	89	0	2	174	1	173	2.48e-48	146	67.63
NC_012920.1	NC_064168.1	53.801	171	79	0	2	172	1	171	9.67e-46	139	68.42
NC_012920.1	NC_027604.1	53.005	183	86	0	2	184	1	183	1e-45	141	66.12
NC_012920.1	NC_034738.1	49.444	180	91	0	2	181	1	180	1.19e-45	140	65.56
NC_012920.1	NC_021943.1	53.086	162	76	0	2	163	1	162	3.16e-44	135	67.9
NC_012920.1	NC_064182.1	52.632	171	81	0	2	172	1	171	6.33e-44	135	67.84
NC_012920.1	NC_023211.1	50.292	171	85	0	2	172	1	171	8.11e-43	132	67.25
NC_012920.1	NC_064173.1	50.292	171	85	0	2	172	1	171	1.31e-42	131	67.25
NC_012920.1	NC_026095.1	47.024	168	89	0	1	168	1	168	3.33e-41	128	64.88
NC_012920.1	NC_018096.1	49.708	171	86	0	2	172	1	171	8.59e-41	127	66.08
NC_012920.1	NC_002811.1	45.81	179	93	2	1	177	1	177	1.17e-37	119	62.57
NC_012920.1	NC_064183.1	52.027	148	71	0	2	149	1	148	1.37e-37	119	68.92
NC_012920.1	NC_037853.1	67.073	82	27	0	106	187	1	82	3.5e-30	99.4	78.05

## Sheet: Rodentia
Query acc.ver	Subject acc.ver	% Identity	Alignment length	Mismatches	Gap opens	Q. start	Q. end	S. start	S. end	Evalue	Bit score	% Positives
NC_012920.1	NC_081581.1	54.545	187	85	0	1	187	1	187	1.78e-53	162	66.84
NC_012920.1	NC_028625.1	53.039	181	85	0	2	182	1	181	1.42e-52	158	71.27
NC_012920.1	NC_085425.1	53.039	181	85	0	1	181	1	181	2.37e-52	158	67.4
NC_012920.1	NC_081583.1	54.494	178	81	0	1	178	1	178	1.1e-51	157	67.42
NC_012920.1	NC_011638.1	50.543	184	91	0	1	184	1	184	8.27e-51	154	65.22
NC_012920.1	NC_065750.1	53.476	187	87	0	1	187	1	187	2.17e-50	153	64.17
NC_012920.1	NC_053809.1	51.111	180	88	0	2	181	1	180	3e-50	152	66.67
NC_012920.1	NC_035822.1	48.913	184	94	0	1	184	1	184	7.56e-49	149	64.67
NC_012920.1	NC_012461.1	49.198	187	95	0	1	187	1	187	3.14e-48	148	64.71
NC_012920.1	NC_014871.1	48.128	187	97	0	1	187	1	187	4.17e-48	147	64.17
NC_012920.1	NC_029888.1	50.543	184	91	0	1	184	1	184	5.89e-48	147	63.04
NC_012920.1	NC_015112.1	48.315	178	92	0	2	179	1	178	7.04e-48	147	67.98
NC_012920.1	NC_053796.1	51.149	174	85	0	1	174	1	174	7.91e-48	146	66.67
NC_012920.1	NC_006914.1	51.934	181	87	0	1	181	1	181	1.95e-47	145	65.19
NC_012920.1	NC_033912.1	50.847	177	87	0	1	177	1	177	3.04e-47	144	68.36
NC_012920.1	NC_049122.1	48.824	170	87	0	1	170	1	170	7.51e-47	143	65.29
NC_012920.1	NC_014864.1	49.153	177	90	0	1	177	1	177	1.06e-46	143	65.54
NC_012920.1	NC_081585.1	54.706	170	77	0	1	170	1	170	1.46e-46	142	67.06
NC_012920.1	NC_012387.1	50.829	181	89	0	1	181	1	181	2.17e-46	143	63.54
NC_012920.1	NC_039547.1	46.774	186	99	0	1	186	1	186	3.73e-46	142	64.52
NC_012920.1	NC_081578.1	49.721	179	90	0	1	179	1	179	5.13e-46	143	64.8
NC_012920.1	NC_027742.1	48.087	183	95	0	2	184	1	183	8.17e-46	141	67.21
NC_012920.1	NC_065079.1	49.432	176	89	0	1	176	1	176	9.44e-46	140	67.61
NC_012920.1	NC_049042.1	48.37	184	95	0	1	184	1	184	1.26e-45	140	64.13
NC_012920.1	NC_035594.1	47.727	176	92	0	1	176	1	176	1.68e-45	140	64.2
NC_012920.1	NC_025270.1	49.171	181	92	0	1	181	1	181	2.14e-45	140	64.64
NC_012920.1	NC_049040.1	48.37	184	95	0	1	184	1	184	6.6e-45	139	63.04
NC_012920.1	NC_014861.1	49.412	170	86	0	1	170	1	170	6.9e-45	138	64.12
NC_012920.1	NC_030342.1	50.276	181	90	0	1	181	1	181	7.47e-45	140	64.64
NC_012920.1	NC_053813.1	49.444	180	91	0	2	181	1	180	8.41e-45	139	64.44
NC_012920.1	NC_049121.1	48.901	182	93	0	1	182	1	182	9.35e-45	138	64.29
NC_012920.1	NC_006915.1	50	184	92	0	1	184	1	184	1.09e-44	138	63.04
NC_012920.1	NC_068809.1	46.703	182	97	0	1	182	1	182	1.12e-44	138	66.48
NC_012920.1	NC_010339.1	50	184	92	0	1	184	1	184	1.15e-44	138	63.04
NC_012920.1	NC_012374.1	51.087	184	90	0	1	184	1	184	1.34e-44	138	64.67
NC_012920.1	NC_039551.1	47.594	187	98	0	1	187	1	187	1.61e-44	138	63.1
NC_012920.1	NC_023960.1	50.276	181	90	0	1	181	1	181	3.3e-44	137	64.09
NC_012920.1	NC_025952.1	48.235	170	88	0	1	170	1	170	3.44e-44	137	69.41
NC_012920.1	NC_035621.1	48.913	184	94	0	1	184	1	184	5.94e-44	136	61.96
NC_012920.1	NC_037778.1	48.864	176	90	0	1	176	1	176	1.11e-43	135	60.23
NC_012920.1	NC_010650.1	49.143	175	89	0	2	176	1	175	1.41e-43	135	63.43
NC_012920.1	NC_048987.1	46.703	182	95	2	1	181	1	181	1.51e-43	135	64.84
NC_012920.1	NC_036728.1	45.304	181	99	0	1	181	1	181	3.56e-43	135	64.09
NC_012920.1	NC_051518.1	46.774	186	99	0	2	187	1	186	6.37e-43	135	61.83
NC_012920.1	NC_057104.1	43.316	187	106	0	1	187	1	187	7.1e-43	134	62.03
NC_012920.1	NC_014867.1	45.989	187	101	0	1	187	1	187	7.68e-43	134	63.1
NC_012920.1	NC_027932.1	46.552	174	93	0	1	174	1	174	1.11e-42	133	66.67
NC_012920.1	NC_020756.1	49.412	170	86	0	1	170	1	170	1.52e-42	132	65.29
NC_012920.1	NC_028335.1	42.781	187	107	0	1	187	1	187	1.99e-42	132	62.57
NC_012920.1	NC_053806.1	44.767	172	92	1	1	169	1	172	3.36e-42	131	64.53
NC_012920.1	NC_084043.1	45.856	181	98	0	1	181	1	181	4.88e-42	131	64.64
NC_012920.1	NC_035614.1	49.171	181	92	0	1	181	1	181	6.92e-42	131	67.4
NC_012920.1	NC_035593.1	47.159	176	93	0	2	177	1	176	4.87e-41	129	65.34
NC_012920.1	NC_051519.1	45.699	186	101	0	2	187	1	186	7.85e-41	130	60.75
NC_012920.1	NC_029760.1	43.787	169	95	0	2	170	1	169	8.17e-41	128	63.31
NC_012920.1	NC_065082.1	49.342	152	77	0	1	152	1	152	2.22e-40	127	68.42
NC_012920.1	NC_065337.1	48.066	181	94	0	1	181	1	181	3.41e-40	127	65.19
NC_012920.1	NC_035598.1	50.898	167	81	1	1	166	1	167	5.03e-40	126	67.07
NC_012920.1	NC_056988.1	48.663	187	94	1	1	187	1	185	9.34e-40	127	65.24
NC_012920.1	NC_014855.1	46.328	177	95	0	1	177	1	177	3.17e-39	124	64.41
NC_012920.1	NC_035571.1	47.097	155	82	0	1	155	1	155	9.26e-39	123	67.1
NC_012920.1	NC_033382.1	48.701	154	79	0	2	155	1	154	1.22e-38	122	65.58
NC_012920.1	NC_012389.1	44.022	184	103	0	1	184	1	184	1.24e-38	123	61.96
NC_012920.1	NC_019585.1	42.778	180	103	0	2	181	1	180	3.47e-38	122	62.22
NC_012920.1	NC_047188.1	47.059	170	90	0	1	170	1	170	7.16e-38	120	64.71
NC_012920.1	NC_049119.1	45.198	177	97	0	1	177	1	177	1.19e-37	120	62.71
NC_012920.1	NC_025268.1	44.199	181	101	0	1	181	1	181	1.87e-37	121	60.77
NC_012920.1	NC_039921.1	44.937	158	87	0	1	158	1	158	1.54e-36	117	64.56
NC_012920.1	NC_024592.1	45.304	181	99	0	1	181	1	181	1.63e-35	116	62.43
NC_012920.1	NC_023263.1	43.353	173	96	2	1	172	1	172	1.2e-34	112	63.01
NC_012920.1	NC_053803.1	43.195	169	96	0	2	170	1	169	2.48e-34	111	63.31
NC_012920.1	NC_035615.1	44.654	159	88	0	2	160	1	159	2.86e-34	111	66.04
NC_012920.1	NC_002658.1	44.706	170	94	0	1	170	1	170	2.95e-33	108	58.82
NC_012920.1	NC_019584.1	40.828	169	100	0	2	170	1	169	1.08e-31	104	60.95
NC_012920.1	NC_040138.1	55.769	104	46	0	84	187	1	104	2.32e-31	103	68.27
NC_012920.1	NC_039420.1	40	170	102	0	1	170	1	170	4.35e-31	103	58.82
NC_012920.1	NC_003041.1	55.769	104	46	0	84	187	1	104	4.24e-29	98.2	68.27
