# Supplementary material for: Patchy Phylogenetic Distribution and Poor Translational Adaptation of a Nested ORF in the Mammalian Mitochondrial cytb Gene
Source: Genes (Basel). 2025 Jul 17;16(7):833. doi: 10.3390/genes16070833 (PMC12294625; doi:10.3390/genes16070833)
Supplement: Supplementary file 1 [file genes-16-00833-s001.zip › genes-3747614-supplementary/Table S3 Amino acid sequence identity and similarity from multiple sequence alignment of nested genes in Primates and Rodentia.xlsx]

## Sheet: Primates
Category	Species vs Species	Percent identity	Percent similarity
full length	NC_018096.1 vs NC_019800.1	53.22	58.48
full length	NC_018096.1 vs NC_021943.1	38.01	46.78
full length	NC_018096.1 vs NC_021951.1	59.65	65.5
full length	NC_018096.1 vs NC_023211.1	91.23	92.4
full length	NC_018096.1 vs NC_026095.1	46.51	53.49
full length	NC_018096.1 vs NC_027449.1	41.53	49.18
full length	NC_018096.1 vs NC_027604.1	33.62	37.99
full length	NC_018096.1 vs NC_034738.1	39.46	47.03
truncated	NC_018096.1 vs NC_037853.1	12.89	14.84
full length	NC_018096.1 vs NC_010299.1	31.3	37.39
full length	NC_018096.1 vs NC_012764.1	40.83	45.87
full length	NC_018096.1 vs NC_002811.1	45.2	50.85
full length	NC_018096.1 vs NC_013993.1	48.13	52.94
full length	NC_018096.1 vs NC_014047.1	37.39	43.04
full length	NC_018096.1 vs NC_014051.1	38.29	44.59
full length	NC_018096.1 vs NC_008066.1	40.61	49.24
full length	NC_018096.1 vs NC_021957.1	37.84	44.59
full length	NC_018096.1 vs NC_028592.1	36.96	45.65
full length	NC_018096.1 vs NC_011137.1	48.13	52.94
full length	NC_018096.1 vs NC_012920.1	45.45	50.8
full length	NC_018096.1 vs NC_064168.1	91.81	93.57
full length	NC_018096.1 vs NC_064173.1	91.81	92.98
full length	NC_018096.1 vs NC_064182.1	92.4	94.15
full length	NC_018096.1 vs NC_064183.1	94.15	94.74
full length	NC_018096.1 vs NC_064190.1	54.39	60.23
full length	NC_018096.1 vs NC_065434.1	44	52
full length	NC_018096.1 vs NC_084368.1	59.06	65.5
full length	NC_019800.1 vs NC_021943.1	44.44	50.29
full length	NC_019800.1 vs NC_021951.1	69.59	71.35
full length	NC_019800.1 vs NC_023211.1	51.46	57.89
full length	NC_019800.1 vs NC_026095.1	44.19	54.07
full length	NC_019800.1 vs NC_027449.1	45.9	53.55
full length	NC_019800.1 vs NC_027604.1	36.68	41.05
full length	NC_019800.1 vs NC_034738.1	42.16	48.65
truncated	NC_019800.1 vs NC_037853.1	16.02	17.19
full length	NC_019800.1 vs NC_010299.1	33.04	38.7
full length	NC_019800.1 vs NC_012764.1	36.7	42.2
full length	NC_019800.1 vs NC_002811.1	45.76	50.85
full length	NC_019800.1 vs NC_013993.1	56.15	60.96
full length	NC_019800.1 vs NC_014047.1	38.26	43.48
full length	NC_019800.1 vs NC_014051.1	40.54	46.4
full length	NC_019800.1 vs NC_008066.1	39.09	46.7
full length	NC_019800.1 vs NC_021957.1	41.44	47.3
full length	NC_019800.1 vs NC_028592.1	43.48	50
full length	NC_019800.1 vs NC_011137.1	56.15	61.5
full length	NC_019800.1 vs NC_012920.1	55.08	60.43
full length	NC_019800.1 vs NC_064168.1	53.8	58.48
full length	NC_019800.1 vs NC_064173.1	51.46	57.89
full length	NC_019800.1 vs NC_064182.1	53.22	57.89
full length	NC_019800.1 vs NC_064183.1	52.63	58.48
full length	NC_019800.1 vs NC_064190.1	92.4	93.57
full length	NC_019800.1 vs NC_065434.1	42.86	52
full length	NC_019800.1 vs NC_084368.1	70.18	71.93
full length	NC_021943.1 vs NC_021951.1	47.95	55.56
full length	NC_021943.1 vs NC_023211.1	41.52	49.71
full length	NC_021943.1 vs NC_026095.1	40.7	47.67
full length	NC_021943.1 vs NC_027449.1	61.2	64.48
full length	NC_021943.1 vs NC_027604.1	48.91	51.09
full length	NC_021943.1 vs NC_034738.1	36.22	45.41
truncated	NC_021943.1 vs NC_037853.1	13.28	14.45
full length	NC_021943.1 vs NC_010299.1	31.3	39.57
full length	NC_021943.1 vs NC_012764.1	33.03	38.53
full length	NC_021943.1 vs NC_002811.1	41.81	46.89
full length	NC_021943.1 vs NC_013993.1	46.52	51.87
full length	NC_021943.1 vs NC_014047.1	40.87	45.65
full length	NC_021943.1 vs NC_014051.1	36.94	40.99
full length	NC_021943.1 vs NC_008066.1	56.85	59.9
full length	NC_021943.1 vs NC_021957.1	36.94	41.44
full length	NC_021943.1 vs NC_028592.1	76.63	78.26
full length	NC_021943.1 vs NC_011137.1	47.59	52.41
full length	NC_021943.1 vs NC_012920.1	46.52	51.87
full length	NC_021943.1 vs NC_064168.1	42.11	50.29
full length	NC_021943.1 vs NC_064173.1	41.52	49.71
full length	NC_021943.1 vs NC_064182.1	40.94	49.12
full length	NC_021943.1 vs NC_064183.1	39.77	48.54
full length	NC_021943.1 vs NC_064190.1	45.61	52.63
full length	NC_021943.1 vs NC_065434.1	38.29	46.86
full length	NC_021943.1 vs NC_084368.1	48.54	56.73
full length	NC_021951.1 vs NC_023211.1	56.73	63.74
full length	NC_021951.1 vs NC_026095.1	45.93	54.07
full length	NC_021951.1 vs NC_027449.1	46.99	54.64
full length	NC_021951.1 vs NC_027604.1	33.62	38.43
full length	NC_021951.1 vs NC_034738.1	43.24	49.73
truncated	NC_021951.1 vs NC_037853.1	15.23	16.02
full length	NC_021951.1 vs NC_010299.1	33.48	39.57
full length	NC_021951.1 vs NC_012764.1	37.16	43.12
full length	NC_021951.1 vs NC_002811.1	51.98	56.5
full length	NC_021951.1 vs NC_013993.1	50.27	56.15
full length	NC_021951.1 vs NC_014047.1	34.35	40
full length	NC_021951.1 vs NC_014051.1	39.64	45.95
full length	NC_021951.1 vs NC_008066.1	42.13	49.24
full length	NC_021951.1 vs NC_021957.1	38.74	45.95
full length	NC_021951.1 vs NC_028592.1	44.02	51.09
full length	NC_021951.1 vs NC_011137.1	50.8	57.75
full length	NC_021951.1 vs NC_012920.1	49.2	55.61
full length	NC_021951.1 vs NC_064168.1	60.23	65.5
full length	NC_021951.1 vs NC_064173.1	56.73	63.74
full length	NC_021951.1 vs NC_064182.1	60.23	65.5
full length	NC_021951.1 vs NC_064183.1	61.99	67.84
full length	NC_021951.1 vs NC_064190.1	70.18	73.68
full length	NC_021951.1 vs NC_065434.1	48	57.71
full length	NC_021951.1 vs NC_084368.1	95.91	95.91
full length	NC_023211.1 vs NC_026095.1	46.51	54.07
full length	NC_023211.1 vs NC_027449.1	40.98	49.18
full length	NC_023211.1 vs NC_027604.1	34.5	38.86
full length	NC_023211.1 vs NC_034738.1	38.38	46.49
truncated	NC_023211.1 vs NC_037853.1	13.67	16.02
full length	NC_023211.1 vs NC_010299.1	31.3	37.83
full length	NC_023211.1 vs NC_012764.1	41.74	46.79
full length	NC_023211.1 vs NC_002811.1	44.07	49.72
full length	NC_023211.1 vs NC_013993.1	48.66	53.48
full length	NC_023211.1 vs NC_014047.1	38.26	44.78
full length	NC_023211.1 vs NC_014051.1	38.29	45.05
full length	NC_023211.1 vs NC_008066.1	40.61	49.24
full length	NC_023211.1 vs NC_021957.1	38.74	45.95
full length	NC_023211.1 vs NC_028592.1	38.59	47.28
full length	NC_023211.1 vs NC_011137.1	47.59	53.48
full length	NC_023211.1 vs NC_012920.1	45.99	52.41
full length	NC_023211.1 vs NC_064168.1	88.89	91.81
full length	NC_023211.1 vs NC_064173.1	99.42	99.42
full length	NC_023211.1 vs NC_064182.1	88.3	91.23
full length	NC_023211.1 vs NC_064183.1	90.06	91.81
full length	NC_023211.1 vs NC_064190.1	53.22	60.23
full length	NC_023211.1 vs NC_065434.1	44	52.57
full length	NC_023211.1 vs NC_084368.1	56.14	63.74
full length	NC_026095.1 vs NC_027449.1	39.13	47.28
full length	NC_026095.1 vs NC_027604.1	28.7	34.78
full length	NC_026095.1 vs NC_034738.1	50	58.06
truncated	NC_026095.1 vs NC_037853.1	12.45	14.4
full length	NC_026095.1 vs NC_010299.1	36.09	43.48
full length	NC_026095.1 vs NC_012764.1	39.91	46.79
full length	NC_026095.1 vs NC_002811.1	49.15	55.93
full length	NC_026095.1 vs NC_013993.1	41.71	49.73
full length	NC_026095.1 vs NC_014047.1	32.61	39.13
full length	NC_026095.1 vs NC_014051.1	37.39	45.5
full length	NC_026095.1 vs NC_008066.1	38.58	45.69
full length	NC_026095.1 vs NC_021957.1	37.84	45.5
full length	NC_026095.1 vs NC_028592.1	41.85	47.83
full length	NC_026095.1 vs NC_011137.1	42.78	52.41
full length	NC_026095.1 vs NC_012920.1	42.25	50.8
full length	NC_026095.1 vs NC_064168.1	48.26	54.07
full length	NC_026095.1 vs NC_064173.1	47.09	54.65
full length	NC_026095.1 vs NC_064182.1	47.09	53.49
full length	NC_026095.1 vs NC_064183.1	47.67	54.65
full length	NC_026095.1 vs NC_064190.1	44.19	54.65
full length	NC_026095.1 vs NC_065434.1	57.39	61.36
full length	NC_026095.1 vs NC_084368.1	46.51	54.07
full length	NC_027449.1 vs NC_027604.1	58.52	61.57
full length	NC_027449.1 vs NC_034738.1	41.08	51.89
truncated	NC_027449.1 vs NC_037853.1	17.97	19.53
full length	NC_027449.1 vs NC_010299.1	36.52	44.78
full length	NC_027449.1 vs NC_012764.1	37.16	45.41
full length	NC_027449.1 vs NC_002811.1	42.39	49.46
full length	NC_027449.1 vs NC_013993.1	55.61	63.1
full length	NC_027449.1 vs NC_014047.1	44.35	49.13
full length	NC_027449.1 vs NC_014051.1	42.79	47.3
full length	NC_027449.1 vs NC_008066.1	58.88	63.96
full length	NC_027449.1 vs NC_021957.1	43.24	47.75
full length	NC_027449.1 vs NC_028592.1	63.59	69.02
full length	NC_027449.1 vs NC_011137.1	54.55	61.5
full length	NC_027449.1 vs NC_012920.1	54.01	59.89
full length	NC_027449.1 vs NC_064168.1	43.72	51.37
full length	NC_027449.1 vs NC_064173.1	40.98	49.18
full length	NC_027449.1 vs NC_064182.1	44.26	50.82
full length	NC_027449.1 vs NC_064183.1	42.08	49.73
full length	NC_027449.1 vs NC_064190.1	46.45	53.55
full length	NC_027449.1 vs NC_065434.1	42.62	51.37
full length	NC_027449.1 vs NC_084368.1	47.54	55.74
full length	NC_027604.1 vs NC_034738.1	30.57	37.55
truncated	NC_027604.1 vs NC_037853.1	26.17	28.91
full length	NC_027604.1 vs NC_010299.1	46.52	56.52
full length	NC_027604.1 vs NC_012764.1	38.7	46.96
full length	NC_027604.1 vs NC_002811.1	29.57	35.65
full length	NC_027604.1 vs NC_013993.1	42.17	46.96
full length	NC_027604.1 vs NC_014047.1	56.52	62.17
full length	NC_027604.1 vs NC_014051.1	46.09	51.74
full length	NC_027604.1 vs NC_008066.1	51.3	55.65
full length	NC_027604.1 vs NC_021957.1	46.52	52.17
full length	NC_027604.1 vs NC_028592.1	50.43	53.91
full length	NC_027604.1 vs NC_011137.1	41.3	45.22
full length	NC_027604.1 vs NC_012920.1	42.17	46.52
full length	NC_027604.1 vs NC_064168.1	33.62	38.43
full length	NC_027604.1 vs NC_064173.1	34.5	38.86
full length	NC_027604.1 vs NC_064182.1	34.5	38.86
full length	NC_027604.1 vs NC_064183.1	33.19	37.99
full length	NC_027604.1 vs NC_064190.1	37.12	41.92
full length	NC_027604.1 vs NC_065434.1	33.19	41.05
full length	NC_027604.1 vs NC_084368.1	34.06	39.3
truncated	NC_034738.1 vs NC_037853.1	14.06	17.19
full length	NC_034738.1 vs NC_010299.1	40.43	46.09
full length	NC_034738.1 vs NC_012764.1	39.91	49.54
full length	NC_034738.1 vs NC_002811.1	47.31	52.15
full length	NC_034738.1 vs NC_013993.1	45.99	55.61
full length	NC_034738.1 vs NC_014047.1	36.09	44.78
full length	NC_034738.1 vs NC_014051.1	40.09	49.1
full length	NC_034738.1 vs NC_008066.1	38.07	48.22
full length	NC_034738.1 vs NC_021957.1	40.09	48.65
full length	NC_034738.1 vs NC_028592.1	37.1	48.92
full length	NC_034738.1 vs NC_011137.1	47.59	57.75
full length	NC_034738.1 vs NC_012920.1	48.13	57.22
full length	NC_034738.1 vs NC_064168.1	41.08	47.57
full length	NC_034738.1 vs NC_064173.1	38.38	46.49
full length	NC_034738.1 vs NC_064182.1	41.08	48.11
full length	NC_034738.1 vs NC_064183.1	40.54	48.11
full length	NC_034738.1 vs NC_064190.1	41.08	48.65
full length	NC_034738.1 vs NC_065434.1	54.05	59.46
full length	NC_034738.1 vs NC_084368.1	43.24	49.19
truncated	NC_037853.1 vs NC_010299.1	28.4	29.96
truncated	NC_037853.1 vs NC_012764.1	20.62	22.96
truncated	NC_037853.1 vs NC_002811.1	14.01	14.79
truncated	NC_037853.1 vs NC_013993.1	20.23	21.79
truncated	NC_037853.1 vs NC_014047.1	32.68	34.24
truncated	NC_037853.1 vs NC_014051.1	28.02	29.57
truncated	NC_037853.1 vs NC_008066.1	22.96	26.07
truncated	NC_037853.1 vs NC_021957.1	28.79	30.35
truncated	NC_037853.1 vs NC_028592.1	17.12	18.29
truncated	NC_037853.1 vs NC_011137.1	21.4	22.57
truncated	NC_037853.1 vs NC_012920.1	21.4	22.57
truncated	NC_037853.1 vs NC_064168.1	14.06	15.23
truncated	NC_037853.1 vs NC_064173.1	13.67	16.02
truncated	NC_037853.1 vs NC_064182.1	14.45	15.23
truncated	NC_037853.1 vs NC_064183.1	13.67	15.23
truncated	NC_037853.1 vs NC_064190.1	16.02	17.58
truncated	NC_037853.1 vs NC_065434.1	15.23	16.8
truncated	NC_037853.1 vs NC_084368.1	15.23	16.02
full length	NC_010299.1 vs NC_012764.1	49.57	57.83
full length	NC_010299.1 vs NC_002811.1	40.87	45.22
full length	NC_010299.1 vs NC_013993.1	40.43	46.96
full length	NC_010299.1 vs NC_014047.1	49.13	56.09
full length	NC_010299.1 vs NC_014051.1	48.7	55.65
full length	NC_010299.1 vs NC_008066.1	38.7	49.13
full length	NC_010299.1 vs NC_021957.1	50	56.96
full length	NC_010299.1 vs NC_028592.1	34.78	42.17
full length	NC_010299.1 vs NC_011137.1	41.3	48.26
full length	NC_010299.1 vs NC_012920.1	41.3	47.83
full length	NC_010299.1 vs NC_064168.1	32.61	38.7
full length	NC_010299.1 vs NC_064173.1	31.74	38.26
full length	NC_010299.1 vs NC_064182.1	31.74	36.96
full length	NC_010299.1 vs NC_064183.1	31.3	37.39
full length	NC_010299.1 vs NC_064190.1	34.35	40
full length	NC_010299.1 vs NC_065434.1	42.61	47.39
full length	NC_010299.1 vs NC_084368.1	33.48	39.13
full length	NC_012764.1 vs NC_002811.1	46.33	50.46
full length	NC_012764.1 vs NC_013993.1	44.95	51.38
full length	NC_012764.1 vs NC_014047.1	47.83	56.09
full length	NC_012764.1 vs NC_014051.1	48.65	56.76
full length	NC_012764.1 vs NC_008066.1	42.2	50.46
full length	NC_012764.1 vs NC_021957.1	49.1	57.66
full length	NC_012764.1 vs NC_028592.1	36.7	43.58
full length	NC_012764.1 vs NC_011137.1	45.41	52.75
full length	NC_012764.1 vs NC_012920.1	45.41	51.83
full length	NC_012764.1 vs NC_064168.1	41.74	46.79
full length	NC_012764.1 vs NC_064173.1	42.2	47.25
full length	NC_012764.1 vs NC_064182.1	41.74	46.79
full length	NC_012764.1 vs NC_064183.1	42.2	46.79
full length	NC_012764.1 vs NC_064190.1	36.7	43.12
full length	NC_012764.1 vs NC_065434.1	43.12	50
full length	NC_012764.1 vs NC_084368.1	36.24	42.2
full length	NC_002811.1 vs NC_013993.1	43.85	52.41
full length	NC_002811.1 vs NC_014047.1	34.78	40.43
full length	NC_002811.1 vs NC_014051.1	34.23	40.09
full length	NC_002811.1 vs NC_008066.1	38.07	45.69
full length	NC_002811.1 vs NC_021957.1	34.23	40.54
full length	NC_002811.1 vs NC_028592.1	40.76	46.74
full length	NC_002811.1 vs NC_011137.1	42.25	51.34
full length	NC_002811.1 vs NC_012920.1	42.78	50.8
full length	NC_002811.1 vs NC_064168.1	46.33	51.41
full length	NC_002811.1 vs NC_064173.1	44.07	49.72
full length	NC_002811.1 vs NC_064182.1	44.07	48.59
full length	NC_002811.1 vs NC_064183.1	44.07	49.15
full length	NC_002811.1 vs NC_064190.1	45.2	50.85
full length	NC_002811.1 vs NC_065434.1	51.98	58.19
full length	NC_002811.1 vs NC_084368.1	51.98	55.93
full length	NC_013993.1 vs NC_014047.1	52.17	55.22
full length	NC_013993.1 vs NC_014051.1	54.5	59.01
full length	NC_013993.1 vs NC_008066.1	50.25	58.38
full length	NC_013993.1 vs NC_021957.1	54.05	58.56
full length	NC_013993.1 vs NC_028592.1	49.73	57.75
full length	NC_013993.1 vs NC_011137.1	90.37	93.05
full length	NC_013993.1 vs NC_012920.1	90.91	92.51
full length	NC_013993.1 vs NC_064168.1	50.8	54.55
full length	NC_013993.1 vs NC_064173.1	48.66	53.48
full length	NC_013993.1 vs NC_064182.1	49.2	53.48
full length	NC_013993.1 vs NC_064183.1	48.13	52.94
full length	NC_013993.1 vs NC_064190.1	57.75	63.64
full length	NC_013993.1 vs NC_065434.1	47.59	57.22
full length	NC_013993.1 vs NC_084368.1	50.8	56.68
full length	NC_014047.1 vs NC_014051.1	68.26	70.87
full length	NC_014047.1 vs NC_008066.1	44.35	50.43
full length	NC_014047.1 vs NC_021957.1	68.7	71.3
full length	NC_014047.1 vs NC_028592.1	43.04	48.7
full length	NC_014047.1 vs NC_011137.1	52.17	55.22
full length	NC_014047.1 vs NC_012920.1	53.48	56.09
full length	NC_014047.1 vs NC_064168.1	38.26	43.48
full length	NC_014047.1 vs NC_064173.1	38.26	44.78
full length	NC_014047.1 vs NC_064182.1	37.83	42.61
full length	NC_014047.1 vs NC_064183.1	36.52	42.17
full length	NC_014047.1 vs NC_064190.1	37.83	43.91
full length	NC_014047.1 vs NC_065434.1	38.26	44.78
full length	NC_014047.1 vs NC_084368.1	33.91	39.13
full length	NC_014051.1 vs NC_008066.1	45.95	52.25
full length	NC_014051.1 vs NC_021957.1	96.85	97.75
full length	NC_014051.1 vs NC_028592.1	42.34	47.3
full length	NC_014051.1 vs NC_011137.1	54.95	59.46
full length	NC_014051.1 vs NC_012920.1	53.6	57.66
full length	NC_014051.1 vs NC_064168.1	39.19	45.05
full length	NC_014051.1 vs NC_064173.1	38.74	45.5
full length	NC_014051.1 vs NC_064182.1	39.64	45.5
full length	NC_014051.1 vs NC_064183.1	39.19	45.5
full length	NC_014051.1 vs NC_064190.1	40.09	46.85
full length	NC_014051.1 vs NC_065434.1	38.29	45.95
full length	NC_014051.1 vs NC_084368.1	39.64	45.5
full length	NC_008066.1 vs NC_021957.1	47.75	53.15
full length	NC_008066.1 vs NC_028592.1	60.91	64.97
full length	NC_008066.1 vs NC_011137.1	52.79	59.39
full length	NC_008066.1 vs NC_012920.1	50.76	57.87
full length	NC_008066.1 vs NC_064168.1	42.13	51.78
full length	NC_008066.1 vs NC_064173.1	41.12	49.75
full length	NC_008066.1 vs NC_064182.1	41.12	49.75
full length	NC_008066.1 vs NC_064183.1	41.62	50.25
full length	NC_008066.1 vs NC_064190.1	41.12	49.75
full length	NC_008066.1 vs NC_065434.1	40.61	48.22
full length	NC_008066.1 vs NC_084368.1	40.1	48.22
full length	NC_021957.1 vs NC_028592.1	42.34	47.75
full length	NC_021957.1 vs NC_011137.1	53.15	58.11
full length	NC_021957.1 vs NC_012920.1	53.6	58.11
full length	NC_021957.1 vs NC_064168.1	39.64	45.95
full length	NC_021957.1 vs NC_064173.1	39.19	46.4
full length	NC_021957.1 vs NC_064182.1	39.64	45.5
full length	NC_021957.1 vs NC_064183.1	38.74	45.5
full length	NC_021957.1 vs NC_064190.1	40.99	47.75
full length	NC_021957.1 vs NC_065434.1	38.74	45.95
full length	NC_021957.1 vs NC_084368.1	38.74	45.5
full length	NC_028592.1 vs NC_011137.1	54.55	61.5
full length	NC_028592.1 vs NC_012920.1	51.34	58.82
full length	NC_028592.1 vs NC_064168.1	40.22	48.91
full length	NC_028592.1 vs NC_064173.1	38.59	47.28
full length	NC_028592.1 vs NC_064182.1	39.13	47.83
full length	NC_028592.1 vs NC_064183.1	39.13	47.83
full length	NC_028592.1 vs NC_064190.1	42.39	50
full length	NC_028592.1 vs NC_065434.1	37.5	46.2
full length	NC_028592.1 vs NC_084368.1	43.48	50.54
full length	NC_011137.1 vs NC_012920.1	94.12	95.19
full length	NC_011137.1 vs NC_064168.1	49.73	54.55
full length	NC_011137.1 vs NC_064173.1	47.59	53.48
full length	NC_011137.1 vs NC_064182.1	50.27	54.55
full length	NC_011137.1 vs NC_064183.1	49.73	54.55
full length	NC_011137.1 vs NC_064190.1	56.68	63.1
full length	NC_011137.1 vs NC_065434.1	43.32	54.01
full length	NC_011137.1 vs NC_084368.1	50.27	57.22
full length	NC_012920.1 vs NC_064168.1	49.2	53.48
full length	NC_012920.1 vs NC_064173.1	45.99	52.41
full length	NC_012920.1 vs NC_064182.1	48.13	52.41
full length	NC_012920.1 vs NC_064183.1	46.52	51.87
full length	NC_012920.1 vs NC_064190.1	55.61	62.03
full length	NC_012920.1 vs NC_065434.1	44.92	54.55
full length	NC_012920.1 vs NC_084368.1	49.2	55.61
full length	NC_064168.1 vs NC_064173.1	89.47	92.4
full length	NC_064168.1 vs NC_064182.1	92.4	93.57
full length	NC_064168.1 vs NC_064183.1	92.98	94.15
full length	NC_064168.1 vs NC_064190.1	54.97	60.82
full length	NC_064168.1 vs NC_065434.1	45.71	52
full length	NC_064168.1 vs NC_084368.1	59.06	64.33
full length	NC_064173.1 vs NC_064182.1	88.89	91.81
full length	NC_064173.1 vs NC_064183.1	90.64	92.4
full length	NC_064173.1 vs NC_064190.1	53.22	60.23
full length	NC_064173.1 vs NC_065434.1	44.57	53.14
full length	NC_064173.1 vs NC_084368.1	56.14	63.74
full length	NC_064182.1 vs NC_064183.1	95.91	97.08
full length	NC_064182.1 vs NC_064190.1	54.39	60.23
full length	NC_064182.1 vs NC_065434.1	43.43	50.86
full length	NC_064182.1 vs NC_084368.1	59.06	64.33
full length	NC_064183.1 vs NC_064190.1	53.8	60.82
full length	NC_064183.1 vs NC_065434.1	44	51.43
full length	NC_064183.1 vs NC_084368.1	60.23	66.67
full length	NC_064190.1 vs NC_065434.1	44.57	55.43
full length	NC_064190.1 vs NC_084368.1	69.59	73.1
full length	NC_065434.1 vs NC_084368.1	45.71	54.86

## Sheet: Rodentia
Category	Species vs Species	Percent identity	Percent similarity
full length	NC_014861.1 vs NC_014864.1	79.66	81.92
full length	NC_014861.1 vs NC_014867.1	63.96	67.01
full length	NC_014861.1 vs NC_014871.1	71.57	73.1
full length	NC_014861.1 vs NC_014855.1	73.45	77.97
full length	NC_014861.1 vs NC_019584.1	51.74	56.98
full length	NC_014861.1 vs NC_019585.1	51.87	56.68
full length	NC_014861.1 vs NC_020756.1	55.23	61.63
full length	NC_014861.1 vs NC_023960.1	56.68	61.5
full length	NC_014861.1 vs NC_024592.1	40.89	47.11
full length	NC_014861.1 vs NC_025270.1	48.73	51.78
full length	NC_014861.1 vs NC_025952.1	58.72	64.53
full length	NC_014861.1 vs NC_027932.1	60.23	68.18
full length	NC_014861.1 vs NC_028335.1	60.43	64.17
full length	NC_014861.1 vs NC_028625.1	52.2	62.09
full length	NC_014861.1 vs NC_029760.1	60.47	65.12
full length	NC_014861.1 vs NC_029888.1	69.02	71.2
full length	NC_014861.1 vs NC_030342.1	41.42	43.1
full length	NC_014861.1 vs NC_033382.1	54.07	57.56
full length	NC_014861.1 vs NC_033912.1	53.11	60.45
full length	NC_014861.1 vs NC_006914.1	47.06	52.41
full length	NC_014861.1 vs NC_035593.1	54.8	59.89
full length	NC_014861.1 vs NC_035598.1	59.88	62.79
full length	NC_014861.1 vs NC_035594.1	53.98	59.09
full length	NC_014861.1 vs NC_035614.1	55.43	61.41
full length	NC_014861.1 vs NC_035615.1	54.55	61.93
full length	NC_014861.1 vs NC_035621.1	67.39	69.57
full length	NC_014861.1 vs NC_035822.1	60.96	64.17
full length	NC_014861.1 vs NC_037778.1	48.86	57.95
full length	NC_014861.1 vs NC_039420.1	44.77	54.07
full length	NC_014861.1 vs NC_039547.1	41.62	50.25
full length	NC_014861.1 vs NC_039551.1	43.85	50.27
truncated	NC_014861.1 vs NC_040138.1	20.5	23.01
full length	NC_014861.1 vs NC_047188.1	56.4	62.21
full length	NC_014861.1 vs NC_048987.1	44.16	51.78
full length	NC_014861.1 vs NC_049040.1	61.93	64.97
full length	NC_014861.1 vs NC_049042.1	64.13	66.85
full length	NC_014861.1 vs NC_049119.1	59.32	62.71
full length	NC_014861.1 vs NC_049121.1	54.95	58.79
full length	NC_014861.1 vs NC_049122.1	58.72	65.12
full length	NC_014861.1 vs NC_051518.1	43.11	46.67
full length	NC_014861.1 vs NC_051519.1	45.78	49.33
full length	NC_014861.1 vs NC_010650.1	56.25	59.09
full length	NC_014861.1 vs NC_053796.1	54.55	60.23
full length	NC_014861.1 vs NC_053803.1	52.33	58.14
full length	NC_014861.1 vs NC_053806.1	57.56	63.37
full length	NC_014861.1 vs NC_053809.1	56.68	60.43
full length	NC_014861.1 vs NC_053813.1	56.35	60.41
full length	NC_014861.1 vs NC_056988.1	46.03	50.21
full length	NC_014861.1 vs NC_057104.1	58.29	61.5
full length	NC_014861.1 vs NC_011638.1	64.67	66.85
full length	NC_014861.1 vs NC_012387.1	49.2	54.01
full length	NC_014861.1 vs NC_012461.1	70.56	73.6
truncated	NC_014861.1 vs NC_003041.1	21.09	22.27
full length	NC_014861.1 vs NC_036728.1	61.42	63.96
full length	NC_014861.1 vs NC_012374.1	64.67	67.39
full length	NC_014861.1 vs NC_035571.1	56.4	59.88
full length	NC_014861.1 vs NC_002658.1	51.74	58.72
full length	NC_014861.1 vs NC_006915.1	46.52	52.41
full length	NC_014861.1 vs NC_012389.1	65.76	69.57
full length	NC_014861.1 vs NC_027742.1	44.16	52.28
full length	NC_014861.1 vs NC_015112.1	44.16	51.78
full length	NC_014861.1 vs NC_039921.1	56.4	61.63
full length	NC_014861.1 vs NC_023263.1	47.67	52.91
full length	NC_014861.1 vs NC_025268.1	40.89	45.33
full length	NC_014861.1 vs NC_010339.1	47.06	52.94
full length	NC_014861.1 vs NC_065079.1	55.68	61.93
full length	NC_014861.1 vs NC_065082.1	58.52	64.2
full length	NC_014861.1 vs NC_065337.1	53.3	59.89
full length	NC_014861.1 vs NC_065750.1	50.25	54.82
full length	NC_014861.1 vs NC_068809.1	53.3	56.04
full length	NC_014861.1 vs NC_081578.1	39.33	42.68
full length	NC_014861.1 vs NC_081581.1	41	43.93
full length	NC_014861.1 vs NC_081583.1	44.64	48.66
full length	NC_014861.1 vs NC_081585.1	56.98	59.88
full length	NC_014861.1 vs NC_084043.1	53.3	59.89
full length	NC_014861.1 vs NC_085425.1	49.2	54.01
full length	NC_014864.1 vs NC_014867.1	67.51	69.54
full length	NC_014864.1 vs NC_014871.1	81.73	82.23
full length	NC_014864.1 vs NC_014855.1	79.66	83.05
full length	NC_014864.1 vs NC_019584.1	54.24	61.02
full length	NC_014864.1 vs NC_019585.1	52.94	59.89
full length	NC_014864.1 vs NC_020756.1	57.63	62.71
full length	NC_014864.1 vs NC_023960.1	60.43	65.78
full length	NC_014864.1 vs NC_024592.1	40.89	47.56
full length	NC_014864.1 vs NC_025270.1	53.3	55.84
full length	NC_014864.1 vs NC_025952.1	58.19	62.71
full length	NC_014864.1 vs NC_027932.1	63.28	70.62
full length	NC_014864.1 vs NC_028335.1	63.64	66.31
full length	NC_014864.1 vs NC_028625.1	56.04	64.29
full length	NC_014864.1 vs NC_029760.1	59.32	64.97
full length	NC_014864.1 vs NC_029888.1	69.02	71.2
full length	NC_014864.1 vs NC_030342.1	45.61	47.7
full length	NC_014864.1 vs NC_033382.1	53.11	57.06
full length	NC_014864.1 vs NC_033912.1	55.37	63.28
full length	NC_014864.1 vs NC_006914.1	52.94	58.82
full length	NC_014864.1 vs NC_035593.1	55.93	61.58
full length	NC_014864.1 vs NC_035598.1	57.06	61.02
full length	NC_014864.1 vs NC_035594.1	58.19	63.28
full length	NC_014864.1 vs NC_035614.1	59.24	66.3
full length	NC_014864.1 vs NC_035615.1	57.06	64.41
full length	NC_014864.1 vs NC_035621.1	72.28	74.46
full length	NC_014864.1 vs NC_035822.1	61.5	66.84
full length	NC_014864.1 vs NC_037778.1	49.15	57.06
full length	NC_014864.1 vs NC_039420.1	48.02	57.06
full length	NC_014864.1 vs NC_039547.1	47.21	54.82
full length	NC_014864.1 vs NC_039551.1	47.59	55.61
truncated	NC_014864.1 vs NC_040138.1	21.76	25.52
full length	NC_014864.1 vs NC_047188.1	55.93	62.15
full length	NC_014864.1 vs NC_048987.1	46.19	53.81
full length	NC_014864.1 vs NC_049040.1	66.5	68.53
full length	NC_014864.1 vs NC_049042.1	66.85	69.57
full length	NC_014864.1 vs NC_049119.1	66.1	70.06
full length	NC_014864.1 vs NC_049121.1	57.69	62.09
full length	NC_014864.1 vs NC_049122.1	58.76	65.54
full length	NC_014864.1 vs NC_051518.1	45.33	48
full length	NC_014864.1 vs NC_051519.1	46.22	49.78
full length	NC_014864.1 vs NC_010650.1	59.32	62.71
full length	NC_014864.1 vs NC_053796.1	57.63	63.84
full length	NC_014864.1 vs NC_053803.1	50.28	56.5
full length	NC_014864.1 vs NC_053806.1	58.19	63.84
full length	NC_014864.1 vs NC_053809.1	58.82	63.1
full length	NC_014864.1 vs NC_053813.1	60.91	64.97
full length	NC_014864.1 vs NC_056988.1	52.3	56.49
full length	NC_014864.1 vs NC_057104.1	65.24	67.91
full length	NC_014864.1 vs NC_011638.1	72.83	74.46
full length	NC_014864.1 vs NC_012387.1	54.01	59.36
full length	NC_014864.1 vs NC_012461.1	77.66	79.7
truncated	NC_014864.1 vs NC_003041.1	22.27	24.22
full length	NC_014864.1 vs NC_036728.1	65.48	68.53
full length	NC_014864.1 vs NC_012374.1	67.93	70.11
full length	NC_014864.1 vs NC_035571.1	55.37	61.02
full length	NC_014864.1 vs NC_002658.1	51.98	59.32
full length	NC_014864.1 vs NC_006915.1	52.41	58.82
full length	NC_014864.1 vs NC_012389.1	73.91	76.63
full length	NC_014864.1 vs NC_027742.1	46.7	54.31
full length	NC_014864.1 vs NC_015112.1	48.22	54.82
full length	NC_014864.1 vs NC_039921.1	57.06	63.28
full length	NC_014864.1 vs NC_023263.1	49.72	55.37
full length	NC_014864.1 vs NC_025268.1	46.67	51.56
full length	NC_014864.1 vs NC_010339.1	52.94	59.36
full length	NC_014864.1 vs NC_065079.1	58.76	64.41
full length	NC_014864.1 vs NC_065082.1	61.58	66.1
full length	NC_014864.1 vs NC_065337.1	58.79	65.38
full length	NC_014864.1 vs NC_065750.1	54.82	58.88
full length	NC_014864.1 vs NC_068809.1	54.4	59.89
full length	NC_014864.1 vs NC_081578.1	41.42	44.77
full length	NC_014864.1 vs NC_081581.1	41	43.93
full length	NC_014864.1 vs NC_081583.1	48.21	51.34
full length	NC_014864.1 vs NC_081585.1	58.19	63.28
full length	NC_014864.1 vs NC_084043.1	56.59	62.64
full length	NC_014864.1 vs NC_085425.1	54.55	59.89
full length	NC_014867.1 vs NC_014871.1	76.65	79.19
full length	NC_014867.1 vs NC_014855.1	67.51	70.56
full length	NC_014867.1 vs NC_019584.1	47.21	53.3
full length	NC_014867.1 vs NC_019585.1	52.28	58.88
full length	NC_014867.1 vs NC_020756.1	46.19	53.81
full length	NC_014867.1 vs NC_023960.1	62.44	68.53
full length	NC_014867.1 vs NC_024592.1	49.78	56.44
full length	NC_014867.1 vs NC_025270.1	57.87	63.45
full length	NC_014867.1 vs NC_025952.1	52.28	58.38
full length	NC_014867.1 vs NC_027932.1	52.28	58.88
full length	NC_014867.1 vs NC_028335.1	65.99	68.53
full length	NC_014867.1 vs NC_028625.1	51.78	60.91
full length	NC_014867.1 vs NC_029760.1	49.75	55.33
full length	NC_014867.1 vs NC_029888.1	68.02	70.56
full length	NC_014867.1 vs NC_030342.1	47.7	52.3
full length	NC_014867.1 vs NC_033382.1	45.69	49.24
full length	NC_014867.1 vs NC_033912.1	50.25	60.41
full length	NC_014867.1 vs NC_006914.1	53.81	60.91
full length	NC_014867.1 vs NC_035593.1	52.79	58.88
full length	NC_014867.1 vs NC_035598.1	51.78	57.36
full length	NC_014867.1 vs NC_035594.1	50.25	55.84
full length	NC_014867.1 vs NC_035614.1	56.35	63.45
full length	NC_014867.1 vs NC_035615.1	47.72	56.35
full length	NC_014867.1 vs NC_035621.1	68.02	70.56
full length	NC_014867.1 vs NC_035822.1	60.41	64.97
full length	NC_014867.1 vs NC_037778.1	44.16	50.25
full length	NC_014867.1 vs NC_039420.1	42.13	50.76
full length	NC_014867.1 vs NC_039547.1	51.78	61.93
full length	NC_014867.1 vs NC_039551.1	49.75	56.85
truncated	NC_014867.1 vs NC_040138.1	25.52	30.54
full length	NC_014867.1 vs NC_047188.1	47.72	55.33
full length	NC_014867.1 vs NC_048987.1	50.76	60.91
full length	NC_014867.1 vs NC_049040.1	73.6	76.14
full length	NC_014867.1 vs NC_049042.1	64.47	67.51
full length	NC_014867.1 vs NC_049119.1	54.31	58.38
full length	NC_014867.1 vs NC_049121.1	54.31	60.91
full length	NC_014867.1 vs NC_049122.1	50.76	58.38
full length	NC_014867.1 vs NC_051518.1	50.22	56.44
full length	NC_014867.1 vs NC_051519.1	51.56	57.33
full length	NC_014867.1 vs NC_010650.1	53.3	57.36
full length	NC_014867.1 vs NC_053796.1	47.72	55.84
full length	NC_014867.1 vs NC_053803.1	46.7	54.82
full length	NC_014867.1 vs NC_053806.1	46.7	52.28
full length	NC_014867.1 vs NC_053809.1	54.82	61.93
full length	NC_014867.1 vs NC_053813.1	66.5	73.1
full length	NC_014867.1 vs NC_056988.1	55.65	59
full length	NC_014867.1 vs NC_057104.1	63.96	65.99
full length	NC_014867.1 vs NC_011638.1	67.51	69.54
full length	NC_014867.1 vs NC_012387.1	54.31	62.44
full length	NC_014867.1 vs NC_012461.1	76.14	78.17
truncated	NC_014867.1 vs NC_003041.1	26.95	30.47
full length	NC_014867.1 vs NC_036728.1	70.05	73.1
full length	NC_014867.1 vs NC_012374.1	65.99	68.53
full length	NC_014867.1 vs NC_035571.1	47.72	53.81
full length	NC_014867.1 vs NC_002658.1	42.64	51.27
full length	NC_014867.1 vs NC_006915.1	53.3	61.42
full length	NC_014867.1 vs NC_012389.1	62.94	68.02
full length	NC_014867.1 vs NC_027742.1	52.28	62.44
full length	NC_014867.1 vs NC_015112.1	53.3	62.44
full length	NC_014867.1 vs NC_039921.1	49.75	55.33
full length	NC_014867.1 vs NC_023263.1	45.69	50.25
full length	NC_014867.1 vs NC_025268.1	51.56	59.11
full length	NC_014867.1 vs NC_010339.1	53.81	61.93
full length	NC_014867.1 vs NC_065079.1	51.78	59.9
full length	NC_014867.1 vs NC_065082.1	54.82	61.42
full length	NC_014867.1 vs NC_065337.1	51.27	57.87
full length	NC_014867.1 vs NC_065750.1	57.87	63.96
full length	NC_014867.1 vs NC_068809.1	50.76	57.36
full length	NC_014867.1 vs NC_081578.1	48.54	52.72
full length	NC_014867.1 vs NC_081581.1	45.19	49.79
full length	NC_014867.1 vs NC_081583.1	52.23	58.93
full length	NC_014867.1 vs NC_081585.1	51.27	55.84
full length	NC_014867.1 vs NC_084043.1	53.3	59.39
full length	NC_014867.1 vs NC_085425.1	54.31	61.42
full length	NC_014871.1 vs NC_014855.1	70.05	72.59
full length	NC_014871.1 vs NC_019584.1	50.76	55.33
full length	NC_014871.1 vs NC_019585.1	56.35	61.93
full length	NC_014871.1 vs NC_020756.1	53.3	56.85
full length	NC_014871.1 vs NC_023960.1	62.44	66.5
full length	NC_014871.1 vs NC_024592.1	45.78	52.44
full length	NC_014871.1 vs NC_025270.1	62.94	64.97
full length	NC_014871.1 vs NC_025952.1	53.3	56.35
full length	NC_014871.1 vs NC_027932.1	57.87	63.96
full length	NC_014871.1 vs NC_028335.1	64.47	67.51
full length	NC_014871.1 vs NC_028625.1	54.82	61.93
full length	NC_014871.1 vs NC_029760.1	54.82	59.39
full length	NC_014871.1 vs NC_029888.1	70.05	71.57
full length	NC_014871.1 vs NC_030342.1	51.46	53.56
full length	NC_014871.1 vs NC_033382.1	45.69	49.24
full length	NC_014871.1 vs NC_033912.1	50.76	58.38
full length	NC_014871.1 vs NC_006914.1	53.3	57.87
full length	NC_014871.1 vs NC_035593.1	51.78	56.35
full length	NC_014871.1 vs NC_035598.1	52.28	55.33
full length	NC_014871.1 vs NC_035594.1	51.78	56.35
full length	NC_014871.1 vs NC_035614.1	57.87	63.45
full length	NC_014871.1 vs NC_035615.1	52.79	58.38
full length	NC_014871.1 vs NC_035621.1	72.59	74.11
full length	NC_014871.1 vs NC_035822.1	66.5	71.07
full length	NC_014871.1 vs NC_037778.1	46.7	52.79
full length	NC_014871.1 vs NC_039420.1	43.65	50.76
full length	NC_014871.1 vs NC_039547.1	56.35	63.45
full length	NC_014871.1 vs NC_039551.1	49.75	56.35
truncated	NC_014871.1 vs NC_040138.1	27.62	30.96
full length	NC_014871.1 vs NC_047188.1	49.24	54.31
full length	NC_014871.1 vs NC_048987.1	54.82	61.93
full length	NC_014871.1 vs NC_049040.1	74.11	75.63
full length	NC_014871.1 vs NC_049042.1	68.02	70.05
full length	NC_014871.1 vs NC_049119.1	60.41	63.45
full length	NC_014871.1 vs NC_049121.1	57.36	61.42
full length	NC_014871.1 vs NC_049122.1	53.81	58.38
full length	NC_014871.1 vs NC_051518.1	52.44	56
full length	NC_014871.1 vs NC_051519.1	52.89	56.44
full length	NC_014871.1 vs NC_010650.1	55.33	57.36
full length	NC_014871.1 vs NC_053796.1	51.78	57.36
full length	NC_014871.1 vs NC_053803.1	47.72	52.28
full length	NC_014871.1 vs NC_053806.1	55.33	58.88
full length	NC_014871.1 vs NC_053809.1	58.38	61.93
full length	NC_014871.1 vs NC_053813.1	67.01	70.56
full length	NC_014871.1 vs NC_056988.1	57.32	61.09
full length	NC_014871.1 vs NC_057104.1	65.99	69.04
full length	NC_014871.1 vs NC_011638.1	71.07	73.1
full length	NC_014871.1 vs NC_012387.1	54.82	59.39
full length	NC_014871.1 vs NC_012461.1	84.77	86.8
truncated	NC_014871.1 vs NC_003041.1	27.73	29.69
full length	NC_014871.1 vs NC_036728.1	73.6	76.14
full length	NC_014871.1 vs NC_012374.1	68.53	70.56
full length	NC_014871.1 vs NC_035571.1	51.78	55.84
full length	NC_014871.1 vs NC_002658.1	45.69	51.27
full length	NC_014871.1 vs NC_006915.1	52.28	57.36
full length	NC_014871.1 vs NC_012389.1	72.08	74.62
full length	NC_014871.1 vs NC_027742.1	50.76	59.39
full length	NC_014871.1 vs NC_015112.1	51.78	59.39
full length	NC_014871.1 vs NC_039921.1	53.3	57.87
full length	NC_014871.1 vs NC_023263.1	44.16	49.24
full length	NC_014871.1 vs NC_025268.1	53.33	58.22
full length	NC_014871.1 vs NC_010339.1	52.79	57.87
full length	NC_014871.1 vs NC_065079.1	53.81	58.38
full length	NC_014871.1 vs NC_065082.1	54.31	58.38
full length	NC_014871.1 vs NC_065337.1	55.84	60.91
full length	NC_014871.1 vs NC_065750.1	60.91	65.48
full length	NC_014871.1 vs NC_068809.1	52.79	57.36
full length	NC_014871.1 vs NC_081578.1	48.12	51.46
full length	NC_014871.1 vs NC_081581.1	46.44	49.79
full length	NC_014871.1 vs NC_081583.1	52.68	57.59
full length	NC_014871.1 vs NC_081585.1	49.24	52.79
full length	NC_014871.1 vs NC_084043.1	55.84	60.91
full length	NC_014871.1 vs NC_085425.1	55.33	59.39
full length	NC_014855.1 vs NC_019584.1	51.98	59.89
full length	NC_014855.1 vs NC_019585.1	53.48	59.89
full length	NC_014855.1 vs NC_020756.1	57.06	64.97
full length	NC_014855.1 vs NC_023960.1	58.82	65.78
full length	NC_014855.1 vs NC_024592.1	41.78	49.33
full length	NC_014855.1 vs NC_025270.1	52.28	55.84
full length	NC_014855.1 vs NC_025952.1	58.19	64.41
full length	NC_014855.1 vs NC_027932.1	59.89	67.8
full length	NC_014855.1 vs NC_028335.1	63.1	66.84
full length	NC_014855.1 vs NC_028625.1	56.59	64.84
full length	NC_014855.1 vs NC_029760.1	59.32	64.97
full length	NC_014855.1 vs NC_029888.1	68.48	72.28
full length	NC_014855.1 vs NC_030342.1	43.1	46.44
full length	NC_014855.1 vs NC_033382.1	50.28	55.93
full length	NC_014855.1 vs NC_033912.1	54.24	63.28
full length	NC_014855.1 vs NC_006914.1	53.48	60.96
full length	NC_014855.1 vs NC_035593.1	58.76	65.54
full length	NC_014855.1 vs NC_035598.1	59.32	63.84
full length	NC_014855.1 vs NC_035594.1	53.67	61.02
full length	NC_014855.1 vs NC_035614.1	57.07	64.13
full length	NC_014855.1 vs NC_035615.1	56.5	63.84
full length	NC_014855.1 vs NC_035621.1	71.2	75
full length	NC_014855.1 vs NC_035822.1	57.22	64.17
full length	NC_014855.1 vs NC_037778.1	50.85	58.19
full length	NC_014855.1 vs NC_039420.1	48.02	54.8
full length	NC_014855.1 vs NC_039547.1	46.19	53.81
full length	NC_014855.1 vs NC_039551.1	48.66	56.15
truncated	NC_014855.1 vs NC_040138.1	20.08	23.43
full length	NC_014855.1 vs NC_047188.1	57.63	64.41
full length	NC_014855.1 vs NC_048987.1	46.19	55.33
full length	NC_014855.1 vs NC_049040.1	65.99	69.54
full length	NC_014855.1 vs NC_049042.1	68.48	72.83
full length	NC_014855.1 vs NC_049119.1	63.28	68.93
full length	NC_014855.1 vs NC_049121.1	56.04	60.99
full length	NC_014855.1 vs NC_049122.1	58.19	64.41
full length	NC_014855.1 vs NC_051518.1	42.22	46.22
full length	NC_014855.1 vs NC_051519.1	44	47.56
full length	NC_014855.1 vs NC_010650.1	54.8	58.76
full length	NC_014855.1 vs NC_053796.1	53.11	60.45
full length	NC_014855.1 vs NC_053803.1	53.67	59.89
full length	NC_014855.1 vs NC_053806.1	54.24	59.89
full length	NC_014855.1 vs NC_053809.1	57.75	64.71
full length	NC_014855.1 vs NC_053813.1	59.9	65.48
full length	NC_014855.1 vs NC_056988.1	48.12	52.72
full length	NC_014855.1 vs NC_057104.1	62.03	65.78
full length	NC_014855.1 vs NC_011638.1	68.48	72.28
full length	NC_014855.1 vs NC_012387.1	52.94	60.43
full length	NC_014855.1 vs NC_012461.1	70.05	73.1
truncated	NC_014855.1 vs NC_003041.1	21.88	23.83
full length	NC_014855.1 vs NC_036728.1	61.93	65.48
full length	NC_014855.1 vs NC_012374.1	67.93	72.28
full length	NC_014855.1 vs NC_035571.1	53.11	59.89
full length	NC_014855.1 vs NC_002658.1	46.89	57.06
full length	NC_014855.1 vs NC_006915.1	54.01	60.43
full length	NC_014855.1 vs NC_012389.1	70.65	73.91
full length	NC_014855.1 vs NC_027742.1	47.72	55.33
full length	NC_014855.1 vs NC_015112.1	46.7	55.33
full length	NC_014855.1 vs NC_039921.1	53.67	59.89
full length	NC_014855.1 vs NC_023263.1	49.72	55.37
full length	NC_014855.1 vs NC_025268.1	42.22	48
full length	NC_014855.1 vs NC_010339.1	54.55	60.96
full length	NC_014855.1 vs NC_065079.1	58.76	65.54
full length	NC_014855.1 vs NC_065082.1	61.02	66.67
full length	NC_014855.1 vs NC_065337.1	57.14	63.19
full length	NC_014855.1 vs NC_065750.1	52.79	56.35
full length	NC_014855.1 vs NC_068809.1	56.59	63.74
full length	NC_014855.1 vs NC_081578.1	40.17	43.1
full length	NC_014855.1 vs NC_081581.1	41.42	44.77
full length	NC_014855.1 vs NC_081583.1	46.43	50.45
full length	NC_014855.1 vs NC_081585.1	59.32	63.28
full length	NC_014855.1 vs NC_084043.1	55.49	62.09
full length	NC_014855.1 vs NC_085425.1	55.08	60.96
full length	NC_019584.1 vs NC_019585.1	62.9	66.67
full length	NC_019584.1 vs NC_020756.1	54.65	62.21
full length	NC_019584.1 vs NC_023960.1	55.61	59.36
full length	NC_019584.1 vs NC_024592.1	41.78	48.89
full length	NC_019584.1 vs NC_025270.1	56.85	62.94
full length	NC_019584.1 vs NC_025952.1	61.63	69.77
full length	NC_019584.1 vs NC_027932.1	56.25	65.91
full length	NC_019584.1 vs NC_028335.1	49.73	56.15
full length	NC_019584.1 vs NC_028625.1	48.07	60.22
full length	NC_019584.1 vs NC_029760.1	55.56	64.91
full length	NC_019584.1 vs NC_029888.1	53.8	58.15
full length	NC_019584.1 vs NC_030342.1	48.95	53.97
full length	NC_019584.1 vs NC_033382.1	50.88	59.06
full length	NC_019584.1 vs NC_033912.1	46.33	57.06
full length	NC_019584.1 vs NC_006914.1	59.89	64.17
full length	NC_019584.1 vs NC_035593.1	56.82	63.64
full length	NC_019584.1 vs NC_035598.1	58.72	65.12
full length	NC_019584.1 vs NC_035594.1	51.7	60.23
full length	NC_019584.1 vs NC_035614.1	54.35	61.41
full length	NC_019584.1 vs NC_035615.1	56.57	65.14
full length	NC_019584.1 vs NC_035621.1	55.98	60.87
full length	NC_019584.1 vs NC_035822.1	52.94	58.82
full length	NC_019584.1 vs NC_037778.1	47.16	55.11
full length	NC_019584.1 vs NC_039420.1	52.91	62.21
full length	NC_019584.1 vs NC_039547.1	44.16	53.3
full length	NC_019584.1 vs NC_039551.1	46.52	55.08
truncated	NC_019584.1 vs NC_040138.1	16.81	21.85
full length	NC_019584.1 vs NC_047188.1	55.81	65.12
full length	NC_019584.1 vs NC_048987.1	49.24	56.35
full length	NC_019584.1 vs NC_049040.1	49.75	54.82
full length	NC_019584.1 vs NC_049042.1	54.35	59.24
full length	NC_019584.1 vs NC_049119.1	59.32	64.41
full length	NC_019584.1 vs NC_049121.1	58.79	64.29
full length	NC_019584.1 vs NC_049122.1	61.63	68.02
full length	NC_019584.1 vs NC_051518.1	46.88	51.34
full length	NC_019584.1 vs NC_051519.1	45.09	49.11
full length	NC_019584.1 vs NC_010650.1	60.57	65.71
full length	NC_019584.1 vs NC_053796.1	55.68	63.07
full length	NC_019584.1 vs NC_053803.1	64.91	70.18
full length	NC_019584.1 vs NC_053806.1	61.05	68.02
full length	NC_019584.1 vs NC_053809.1	52.15	58.06
full length	NC_019584.1 vs NC_053813.1	55.61	59.18
full length	NC_019584.1 vs NC_056988.1	43.1	46.86
full length	NC_019584.1 vs NC_057104.1	55.08	60.43
full length	NC_019584.1 vs NC_011638.1	53.8	59.78
full length	NC_019584.1 vs NC_012387.1	58.29	63.1
full length	NC_019584.1 vs NC_012461.1	49.75	55.84
truncated	NC_019584.1 vs NC_003041.1	20.78	22.75
full length	NC_019584.1 vs NC_036728.1	52.28	57.87
full length	NC_019584.1 vs NC_012374.1	54.89	60.87
full length	NC_019584.1 vs NC_035571.1	57.56	65.7
full length	NC_019584.1 vs NC_002658.1	55.23	62.21
full length	NC_019584.1 vs NC_006915.1	58.29	63.1
full length	NC_019584.1 vs NC_012389.1	56.52	64.13
full length	NC_019584.1 vs NC_027742.1	41.33	50
full length	NC_019584.1 vs NC_015112.1	41.33	49.49
full length	NC_019584.1 vs NC_039921.1	57.56	65.7
full length	NC_019584.1 vs NC_023263.1	54.07	62.79
full length	NC_019584.1 vs NC_025268.1	47.56	52
full length	NC_019584.1 vs NC_010339.1	58.82	63.64
full length	NC_019584.1 vs NC_065079.1	59.66	65.34
full length	NC_019584.1 vs NC_065082.1	60.23	65.91
full length	NC_019584.1 vs NC_065337.1	57.69	64.84
full length	NC_019584.1 vs NC_065750.1	43.15	49.75
full length	NC_019584.1 vs NC_068809.1	50	55.49
full length	NC_019584.1 vs NC_081578.1	39.33	43.51
full length	NC_019584.1 vs NC_081581.1	36.4	41
full length	NC_019584.1 vs NC_081583.1	42.41	47.32
full length	NC_019584.1 vs NC_081585.1	57.56	61.05
full length	NC_019584.1 vs NC_084043.1	52.75	61.54
full length	NC_019584.1 vs NC_085425.1	59.36	64.71
full length	NC_019585.1 vs NC_020756.1	52.41	59.36
full length	NC_019585.1 vs NC_023960.1	61.5	66.84
full length	NC_019585.1 vs NC_024592.1	47.56	52.44
full length	NC_019585.1 vs NC_025270.1	66.5	70.56
full length	NC_019585.1 vs NC_025952.1	60.96	65.78
full length	NC_019585.1 vs NC_027932.1	59.36	64.17
full length	NC_019585.1 vs NC_028335.1	54.55	61.5
full length	NC_019585.1 vs NC_028625.1	48.92	56.99
full length	NC_019585.1 vs NC_029760.1	55.38	61.83
full length	NC_019585.1 vs NC_029888.1	59.36	62.03
full length	NC_019585.1 vs NC_030342.1	54.39	58.58
full length	NC_019585.1 vs NC_033382.1	44.62	52.69
full length	NC_019585.1 vs NC_033912.1	44.92	53.48
full length	NC_019585.1 vs NC_006914.1	60.43	65.24
full length	NC_019585.1 vs NC_035593.1	55.91	59.14
full length	NC_019585.1 vs NC_035598.1	56.68	59.89
full length	NC_019585.1 vs NC_035594.1	50.8	56.15
full length	NC_019585.1 vs NC_035614.1	59.36	65.24
full length	NC_019585.1 vs NC_035615.1	55.91	61.83
full length	NC_019585.1 vs NC_035621.1	61.5	64.71
full length	NC_019585.1 vs NC_035822.1	63.64	67.38
full length	NC_019585.1 vs NC_037778.1	50.8	57.22
full length	NC_019585.1 vs NC_039420.1	46.52	55.61
full length	NC_019585.1 vs NC_039547.1	44.67	55.33
full length	NC_019585.1 vs NC_039551.1	47.06	56.15
truncated	NC_019585.1 vs NC_040138.1	21.01	26.47
full length	NC_019585.1 vs NC_047188.1	54.01	60.43
full length	NC_019585.1 vs NC_048987.1	53.81	60.41
full length	NC_019585.1 vs NC_049040.1	57.87	61.93
full length	NC_019585.1 vs NC_049042.1	58.82	63.64
full length	NC_019585.1 vs NC_049119.1	56.68	60.43
full length	NC_019585.1 vs NC_049121.1	66.31	68.98
full length	NC_019585.1 vs NC_049122.1	51.34	56.68
full length	NC_019585.1 vs NC_051518.1	52.23	55.8
full length	NC_019585.1 vs NC_051519.1	50.89	54.02
full length	NC_019585.1 vs NC_010650.1	62.9	66.13
full length	NC_019585.1 vs NC_053796.1	60.96	65.24
full length	NC_019585.1 vs NC_053803.1	56.99	60.22
full length	NC_019585.1 vs NC_053806.1	60.96	65.78
full length	NC_019585.1 vs NC_053809.1	59.68	63.98
full length	NC_019585.1 vs NC_053813.1	62.76	64.29
full length	NC_019585.1 vs NC_056988.1	46.44	50.21
full length	NC_019585.1 vs NC_057104.1	57.22	62.57
full length	NC_019585.1 vs NC_011638.1	58.29	62.03
full length	NC_019585.1 vs NC_012387.1	62.03	68.45
full length	NC_019585.1 vs NC_012461.1	54.82	60.91
truncated	NC_019585.1 vs NC_003041.1	22.35	24.31
full length	NC_019585.1 vs NC_036728.1	56.85	60.41
full length	NC_019585.1 vs NC_012374.1	58.82	63.64
full length	NC_019585.1 vs NC_035571.1	56.15	60.43
full length	NC_019585.1 vs NC_002658.1	45.45	50.8
full length	NC_019585.1 vs NC_006915.1	60.43	66.31
full length	NC_019585.1 vs NC_012389.1	59.36	65.24
full length	NC_019585.1 vs NC_027742.1	50.51	56.63
full length	NC_019585.1 vs NC_015112.1	50	55.61
full length	NC_019585.1 vs NC_039921.1	58.29	62.57
full length	NC_019585.1 vs NC_023263.1	47.59	52.94
full length	NC_019585.1 vs NC_025268.1	51.11	55.56
full length	NC_019585.1 vs NC_010339.1	60.43	66.84
full length	NC_019585.1 vs NC_065079.1	57.75	61.5
full length	NC_019585.1 vs NC_065082.1	58.29	62.03
full length	NC_019585.1 vs NC_065337.1	64.71	68.98
full length	NC_019585.1 vs NC_065750.1	51.78	56.85
full length	NC_019585.1 vs NC_068809.1	51.87	56.68
full length	NC_019585.1 vs NC_081578.1	41.84	45.61
full length	NC_019585.1 vs NC_081581.1	38.08	42.68
full length	NC_019585.1 vs NC_081583.1	44.2	50.45
full length	NC_019585.1 vs NC_081585.1	50.27	52.94
full length	NC_019585.1 vs NC_084043.1	60.43	67.38
full length	NC_019585.1 vs NC_085425.1	63.64	68.98
full length	NC_020756.1 vs NC_023960.1	52.94	59.36
full length	NC_020756.1 vs NC_024592.1	42.67	48
full length	NC_020756.1 vs NC_025270.1	52.28	58.38
full length	NC_020756.1 vs NC_025952.1	59.3	66.86
full length	NC_020756.1 vs NC_027932.1	55.11	63.07
full length	NC_020756.1 vs NC_028335.1	47.59	56.68
full length	NC_020756.1 vs NC_028625.1	57.69	64.29
full length	NC_020756.1 vs NC_029760.1	54.07	60.47
full length	NC_020756.1 vs NC_029888.1	50.54	57.07
full length	NC_020756.1 vs NC_030342.1	42.26	47.28
full length	NC_020756.1 vs NC_033382.1	50	57.56
full length	NC_020756.1 vs NC_033912.1	56.5	64.97
full length	NC_020756.1 vs NC_006914.1	52.94	61.5
full length	NC_020756.1 vs NC_035593.1	55.93	62.15
full length	NC_020756.1 vs NC_035598.1	60.47	69.77
full length	NC_020756.1 vs NC_035594.1	57.39	64.77
full length	NC_020756.1 vs NC_035614.1	57.07	64.67
full length	NC_020756.1 vs NC_035615.1	54.55	64.2
full length	NC_020756.1 vs NC_035621.1	52.72	59.24
full length	NC_020756.1 vs NC_035822.1	53.48	58.29
full length	NC_020756.1 vs NC_037778.1	50.57	57.39
full length	NC_020756.1 vs NC_039420.1	48.84	55.81
full length	NC_020756.1 vs NC_039547.1	43.65	51.27
full length	NC_020756.1 vs NC_039551.1	45.45	51.87
truncated	NC_020756.1 vs NC_040138.1	19.67	23.43
full length	NC_020756.1 vs NC_047188.1	60.47	70.93
full length	NC_020756.1 vs NC_048987.1	50.25	56.35
full length	NC_020756.1 vs NC_049040.1	47.21	53.3
full length	NC_020756.1 vs NC_049042.1	53.8	61.96
full length	NC_020756.1 vs NC_049119.1	53.67	60.45
full length	NC_020756.1 vs NC_049121.1	50.55	56.59
full length	NC_020756.1 vs NC_049122.1	54.65	63.37
full length	NC_020756.1 vs NC_051518.1	41.33	45.78
full length	NC_020756.1 vs NC_051519.1	40.44	45.33
full length	NC_020756.1 vs NC_010650.1	58.52	63.64
full length	NC_020756.1 vs NC_053796.1	58.52	67.05
full length	NC_020756.1 vs NC_053803.1	51.74	61.05
full length	NC_020756.1 vs NC_053806.1	56.98	64.53
full length	NC_020756.1 vs NC_053809.1	52.41	59.36
full length	NC_020756.1 vs NC_053813.1	52.79	59.9
full length	NC_020756.1 vs NC_056988.1	43.1	46.44
full length	NC_020756.1 vs NC_057104.1	48.66	58.29
full length	NC_020756.1 vs NC_011638.1	51.09	57.61
full length	NC_020756.1 vs NC_012387.1	54.01	60.96
full length	NC_020756.1 vs NC_012461.1	50.25	56.35
truncated	NC_020756.1 vs NC_003041.1	21.48	23.44
full length	NC_020756.1 vs NC_036728.1	46.7	53.3
full length	NC_020756.1 vs NC_012374.1	52.72	59.78
full length	NC_020756.1 vs NC_035571.1	58.72	66.28
full length	NC_020756.1 vs NC_002658.1	55.23	60.47
full length	NC_020756.1 vs NC_006915.1	50.27	58.82
full length	NC_020756.1 vs NC_012389.1	54.35	60.87
full length	NC_020756.1 vs NC_027742.1	47.21	54.82
full length	NC_020756.1 vs NC_015112.1	47.21	54.31
full length	NC_020756.1 vs NC_039921.1	62.21	69.77
full length	NC_020756.1 vs NC_023263.1	52.91	59.88
full length	NC_020756.1 vs NC_025268.1	44.44	49.33
full length	NC_020756.1 vs NC_010339.1	50.27	59.36
full length	NC_020756.1 vs NC_065079.1	52.84	59.66
full length	NC_020756.1 vs NC_065082.1	52.84	61.36
full length	NC_020756.1 vs NC_065337.1	53.3	59.34
full length	NC_020756.1 vs NC_065750.1	49.24	57.36
full length	NC_020756.1 vs NC_068809.1	56.04	62.64
full length	NC_020756.1 vs NC_081578.1	41.84	46.86
full length	NC_020756.1 vs NC_081581.1	39.75	43.51
full length	NC_020756.1 vs NC_081583.1	42.41	48.21
full length	NC_020756.1 vs NC_081585.1	59.3	66.86
full length	NC_020756.1 vs NC_084043.1	56.59	65.38
full length	NC_020756.1 vs NC_085425.1	52.94	60.43
full length	NC_023960.1 vs NC_024592.1	45.33	52
full length	NC_023960.1 vs NC_025270.1	57.87	63.96
full length	NC_023960.1 vs NC_025952.1	63.1	68.98
full length	NC_023960.1 vs NC_027932.1	55.61	62.03
full length	NC_023960.1 vs NC_028335.1	60.43	67.38
full length	NC_023960.1 vs NC_028625.1	56.15	63.64
full length	NC_023960.1 vs NC_029760.1	48.66	56.15
full length	NC_023960.1 vs NC_029888.1	62.57	66.84
full length	NC_023960.1 vs NC_030342.1	47.28	50.63
full length	NC_023960.1 vs NC_033382.1	44.39	50.8
full length	NC_023960.1 vs NC_033912.1	51.87	60.96
full length	NC_023960.1 vs NC_006914.1	76.47	80.21
full length	NC_023960.1 vs NC_035593.1	52.94	59.36
full length	NC_023960.1 vs NC_035598.1	54.55	61.5
full length	NC_023960.1 vs NC_035594.1	48.66	58.29
full length	NC_023960.1 vs NC_035614.1	53.48	60.43
full length	NC_023960.1 vs NC_035615.1	51.34	58.82
full length	NC_023960.1 vs NC_035621.1	64.17	68.45
full length	NC_023960.1 vs NC_035822.1	64.17	68.45
full length	NC_023960.1 vs NC_037778.1	45.99	53.48
full length	NC_023960.1 vs NC_039420.1	43.85	54.01
full length	NC_023960.1 vs NC_039547.1	46.19	55.84
full length	NC_023960.1 vs NC_039551.1	51.87	60.96
truncated	NC_023960.1 vs NC_040138.1	24.69	28.03
full length	NC_023960.1 vs NC_047188.1	50.27	58.29
full length	NC_023960.1 vs NC_048987.1	48.22	56.35
full length	NC_023960.1 vs NC_049040.1	61.42	66.5
full length	NC_023960.1 vs NC_049042.1	63.1	68.45
full length	NC_023960.1 vs NC_049119.1	55.61	59.36
full length	NC_023960.1 vs NC_049121.1	60.43	64.71
full length	NC_023960.1 vs NC_049122.1	52.41	58.82
full length	NC_023960.1 vs NC_051518.1	46.67	50.22
full length	NC_023960.1 vs NC_051519.1	46.22	49.33
full length	NC_023960.1 vs NC_010650.1	60.43	64.17
full length	NC_023960.1 vs NC_053796.1	54.01	59.89
full length	NC_023960.1 vs NC_053803.1	50.8	57.22
full length	NC_023960.1 vs NC_053806.1	51.87	57.75
full length	NC_023960.1 vs NC_053809.1	55.08	60.43
full length	NC_023960.1 vs NC_053813.1	60.91	65.48
full length	NC_023960.1 vs NC_056988.1	46.86	50.21
full length	NC_023960.1 vs NC_057104.1	59.36	65.78
full length	NC_023960.1 vs NC_011638.1	62.03	66.31
full length	NC_023960.1 vs NC_012387.1	80.75	84.49
full length	NC_023960.1 vs NC_012461.1	61.93	68.53
truncated	NC_023960.1 vs NC_003041.1	25.39	26.56
full length	NC_023960.1 vs NC_036728.1	58.88	64.47
full length	NC_023960.1 vs NC_012374.1	62.03	66.84
full length	NC_023960.1 vs NC_035571.1	50.27	58.29
full length	NC_023960.1 vs NC_002658.1	48.66	55.61
full length	NC_023960.1 vs NC_006915.1	76.47	80.21
full length	NC_023960.1 vs NC_012389.1	60.96	67.38
full length	NC_023960.1 vs NC_027742.1	48.73	57.87
full length	NC_023960.1 vs NC_015112.1	49.24	58.38
full length	NC_023960.1 vs NC_039921.1	51.87	60.43
full length	NC_023960.1 vs NC_023263.1	44.92	50.27
full length	NC_023960.1 vs NC_025268.1	51.56	56.44
full length	NC_023960.1 vs NC_010339.1	75.94	80.75
full length	NC_023960.1 vs NC_065079.1	50.8	55.08
full length	NC_023960.1 vs NC_065082.1	52.41	58.82
full length	NC_023960.1 vs NC_065337.1	57.22	64.17
full length	NC_023960.1 vs NC_065750.1	58.88	64.97
full length	NC_023960.1 vs NC_068809.1	50.27	57.22
full length	NC_023960.1 vs NC_081578.1	46.44	51.46
full length	NC_023960.1 vs NC_081581.1	42.68	46.03
full length	NC_023960.1 vs NC_081583.1	49.11	54.02
full length	NC_023960.1 vs NC_081585.1	55.08	58.82
full length	NC_023960.1 vs NC_084043.1	51.87	60.43
full length	NC_023960.1 vs NC_085425.1	70.59	74.33
full length	NC_024592.1 vs NC_025270.1	52.44	59.11
full length	NC_024592.1 vs NC_025952.1	41.78	49.33
full length	NC_024592.1 vs NC_027932.1	44	52
full length	NC_024592.1 vs NC_028335.1	43.11	51.56
full length	NC_024592.1 vs NC_028625.1	47.11	53.78
full length	NC_024592.1 vs NC_029760.1	38.67	45.78
full length	NC_024592.1 vs NC_029888.1	45.78	52.44
full length	NC_024592.1 vs NC_030342.1	54.81	62.76
full length	NC_024592.1 vs NC_033382.1	36	43.56
full length	NC_024592.1 vs NC_033912.1	40	46.22
full length	NC_024592.1 vs NC_006914.1	44.44	52.44
full length	NC_024592.1 vs NC_035593.1	48	54.22
full length	NC_024592.1 vs NC_035598.1	44.44	51.56
full length	NC_024592.1 vs NC_035594.1	40.89	48.44
full length	NC_024592.1 vs NC_035614.1	50.22	57.33
full length	NC_024592.1 vs NC_035615.1	42.22	49.78
full length	NC_024592.1 vs NC_035621.1	45.33	52
full length	NC_024592.1 vs NC_035822.1	47.11	52.44
full length	NC_024592.1 vs NC_037778.1	36.44	42.22
full length	NC_024592.1 vs NC_039420.1	38.67	46.22
full length	NC_024592.1 vs NC_039547.1	43.11	51.11
full length	NC_024592.1 vs NC_039551.1	43.56	50.67
truncated	NC_024592.1 vs NC_040138.1	30.96	35.15
full length	NC_024592.1 vs NC_047188.1	46.22	53.78
full length	NC_024592.1 vs NC_048987.1	48	55.11
full length	NC_024592.1 vs NC_049040.1	50.22	57.33
full length	NC_024592.1 vs NC_049042.1	43.11	50.22
full length	NC_024592.1 vs NC_049119.1	43.11	49.33
full length	NC_024592.1 vs NC_049121.1	45.78	50.22
full length	NC_024592.1 vs NC_049122.1	40.89	49.33
full length	NC_024592.1 vs NC_051518.1	56.44	62.67
full length	NC_024592.1 vs NC_051519.1	55.56	61.78
full length	NC_024592.1 vs NC_010650.1	47.56	52.89
full length	NC_024592.1 vs NC_053796.1	45.33	51.56
full length	NC_024592.1 vs NC_053803.1	37.78	44.44
full length	NC_024592.1 vs NC_053806.1	42.67	48
full length	NC_024592.1 vs NC_053809.1	42.67	48.89
full length	NC_024592.1 vs NC_053813.1	53.78	58.67
full length	NC_024592.1 vs NC_056988.1	53.14	57.32
full length	NC_024592.1 vs NC_057104.1	42.67	49.78
full length	NC_024592.1 vs NC_011638.1	43.56	49.78
full length	NC_024592.1 vs NC_012387.1	45.78	53.78
full length	NC_024592.1 vs NC_012461.1	48.89	57.33
truncated	NC_024592.1 vs NC_003041.1	31.64	35.94
full length	NC_024592.1 vs NC_036728.1	48.89	56.44
full length	NC_024592.1 vs NC_012374.1	45.33	52
full length	NC_024592.1 vs NC_035571.1	45.78	52.44
full length	NC_024592.1 vs NC_002658.1	41.33	47.56
full length	NC_024592.1 vs NC_006915.1	45.33	52.89
full length	NC_024592.1 vs NC_012389.1	44.89	52.89
full length	NC_024592.1 vs NC_027742.1	45.33	53.78
full length	NC_024592.1 vs NC_015112.1	45.33	52.89
full length	NC_024592.1 vs NC_039921.1	46.67	53.78
full length	NC_024592.1 vs NC_023263.1	40	44.44
full length	NC_024592.1 vs NC_025268.1	55.56	61.33
full length	NC_024592.1 vs NC_010339.1	45.33	53.33
full length	NC_024592.1 vs NC_065079.1	44	49.78
full length	NC_024592.1 vs NC_065082.1	44.89	52
full length	NC_024592.1 vs NC_065337.1	47.56	53.33
full length	NC_024592.1 vs NC_065750.1	49.78	56.89
full length	NC_024592.1 vs NC_068809.1	42.67	49.78
full length	NC_024592.1 vs NC_081578.1	58.58	63.18
full length	NC_024592.1 vs NC_081581.1	54.81	61.51
full length	NC_024592.1 vs NC_081583.1	53.78	61.33
full length	NC_024592.1 vs NC_081585.1	45.33	49.33
full length	NC_024592.1 vs NC_084043.1	48.89	56
full length	NC_024592.1 vs NC_085425.1	47.11	53.78
full length	NC_025270.1 vs NC_025952.1	62.94	68.02
full length	NC_025270.1 vs NC_027932.1	52.79	60.41
full length	NC_025270.1 vs NC_028335.1	51.27	56.85
full length	NC_025270.1 vs NC_028625.1	50.76	59.39
full length	NC_025270.1 vs NC_029760.1	51.78	56.85
full length	NC_025270.1 vs NC_029888.1	56.85	59.39
full length	NC_025270.1 vs NC_030342.1	70.29	71.55
full length	NC_025270.1 vs NC_033382.1	41.62	47.21
full length	NC_025270.1 vs NC_033912.1	48.73	57.87
full length	NC_025270.1 vs NC_006914.1	64.97	72.08
full length	NC_025270.1 vs NC_035593.1	54.82	60.41
full length	NC_025270.1 vs NC_035598.1	57.36	60.91
full length	NC_025270.1 vs NC_035594.1	52.28	57.87
full length	NC_025270.1 vs NC_035614.1	58.38	63.45
full length	NC_025270.1 vs NC_035615.1	57.87	63.45
full length	NC_025270.1 vs NC_035621.1	57.87	60.41
full length	NC_025270.1 vs NC_035822.1	60.91	65.99
full length	NC_025270.1 vs NC_037778.1	48.73	54.82
full length	NC_025270.1 vs NC_039420.1	44.16	50.25
full length	NC_025270.1 vs NC_039547.1	52.79	61.42
full length	NC_025270.1 vs NC_039551.1	51.78	59.9
truncated	NC_025270.1 vs NC_040138.1	26.78	30.54
full length	NC_025270.1 vs NC_047188.1	55.33	59.39
full length	NC_025270.1 vs NC_048987.1	57.87	67.51
full length	NC_025270.1 vs NC_049040.1	60.41	63.45
full length	NC_025270.1 vs NC_049042.1	55.84	59.9
full length	NC_025270.1 vs NC_049119.1	57.36	62.94
full length	NC_025270.1 vs NC_049121.1	61.42	66.5
full length	NC_025270.1 vs NC_049122.1	54.31	61.93
full length	NC_025270.1 vs NC_051518.1	54.67	57.78
full length	NC_025270.1 vs NC_051519.1	54.67	58.22
full length	NC_025270.1 vs NC_010650.1	64.97	67.01
full length	NC_025270.1 vs NC_053796.1	55.84	61.93
full length	NC_025270.1 vs NC_053803.1	48.73	54.82
full length	NC_025270.1 vs NC_053806.1	55.84	61.42
full length	NC_025270.1 vs NC_053809.1	58.38	63.45
full length	NC_025270.1 vs NC_053813.1	66.5	70.56
full length	NC_025270.1 vs NC_056988.1	51.88	56.9
full length	NC_025270.1 vs NC_057104.1	53.3	58.38
full length	NC_025270.1 vs NC_011638.1	55.33	58.88
full length	NC_025270.1 vs NC_012387.1	64.47	70.56
full length	NC_025270.1 vs NC_012461.1	61.42	64.97
truncated	NC_025270.1 vs NC_003041.1	30.47	30.86
full length	NC_025270.1 vs NC_036728.1	60.91	65.48
full length	NC_025270.1 vs NC_012374.1	56.35	59.9
full length	NC_025270.1 vs NC_035571.1	50.76	55.84
full length	NC_025270.1 vs NC_002658.1	40.1	47.72
full length	NC_025270.1 vs NC_006915.1	63.96	70.56
full length	NC_025270.1 vs NC_012389.1	57.36	60.91
full length	NC_025270.1 vs NC_027742.1	53.81	61.42
full length	NC_025270.1 vs NC_015112.1	54.31	60.41
full length	NC_025270.1 vs NC_039921.1	53.81	58.38
full length	NC_025270.1 vs NC_023263.1	45.69	52.28
full length	NC_025270.1 vs NC_025268.1	62.22	66.22
full length	NC_025270.1 vs NC_010339.1	63.96	71.07
full length	NC_025270.1 vs NC_065079.1	57.36	61.93
full length	NC_025270.1 vs NC_065082.1	59.39	64.97
full length	NC_025270.1 vs NC_065337.1	58.38	63.45
full length	NC_025270.1 vs NC_065750.1	59.39	63.45
full length	NC_025270.1 vs NC_068809.1	54.31	59.39
full length	NC_025270.1 vs NC_081578.1	49.37	52.72
full length	NC_025270.1 vs NC_081581.1	48.95	52.3
full length	NC_025270.1 vs NC_081583.1	48.66	53.13
full length	NC_025270.1 vs NC_081585.1	50.76	54.31
full length	NC_025270.1 vs NC_084043.1	54.82	59.39
full length	NC_025270.1 vs NC_085425.1	67.51	72.59
full length	NC_025952.1 vs NC_027932.1	56.82	66.48
full length	NC_025952.1 vs NC_028335.1	55.61	62.03
full length	NC_025952.1 vs NC_028625.1	54.4	65.93
full length	NC_025952.1 vs NC_029760.1	55.81	63.95
full length	NC_025952.1 vs NC_029888.1	55.43	59.78
full length	NC_025952.1 vs NC_030342.1	49.37	52.72
full length	NC_025952.1 vs NC_033382.1	52.91	61.05
full length	NC_025952.1 vs NC_033912.1	49.15	59.89
full length	NC_025952.1 vs NC_006914.1	67.38	72.19
full length	NC_025952.1 vs NC_035593.1	59.89	66.67
full length	NC_025952.1 vs NC_035598.1	62.79	69.77
full length	NC_025952.1 vs NC_035594.1	56.82	64.2
full length	NC_025952.1 vs NC_035614.1	53.8	61.41
full length	NC_025952.1 vs NC_035615.1	60.23	69.89
full length	NC_025952.1 vs NC_035621.1	57.61	61.96
full length	NC_025952.1 vs NC_035822.1	52.94	59.36
full length	NC_025952.1 vs NC_037778.1	47.16	56.25
full length	NC_025952.1 vs NC_039420.1	49.42	62.79
full length	NC_025952.1 vs NC_039547.1	47.21	57.36
full length	NC_025952.1 vs NC_039551.1	48.13	57.75
truncated	NC_025952.1 vs NC_040138.1	19.25	23.01
full length	NC_025952.1 vs NC_047188.1	60.47	69.77
full length	NC_025952.1 vs NC_048987.1	48.73	57.36
full length	NC_025952.1 vs NC_049040.1	53.81	57.87
full length	NC_025952.1 vs NC_049042.1	56.52	62.5
full length	NC_025952.1 vs NC_049119.1	59.32	65.54
full length	NC_025952.1 vs NC_049121.1	59.89	64.84
full length	NC_025952.1 vs NC_049122.1	58.14	68.02
full length	NC_025952.1 vs NC_051518.1	45.33	51.11
full length	NC_025952.1 vs NC_051519.1	45.33	50.67
full length	NC_025952.1 vs NC_010650.1	71.02	75.57
full length	NC_025952.1 vs NC_053796.1	60.23	68.75
full length	NC_025952.1 vs NC_053803.1	54.65	64.53
full length	NC_025952.1 vs NC_053806.1	60.47	68.02
full length	NC_025952.1 vs NC_053809.1	57.22	62.57
full length	NC_025952.1 vs NC_053813.1	56.85	61.93
full length	NC_025952.1 vs NC_056988.1	41.42	47.28
full length	NC_025952.1 vs NC_057104.1	55.61	60.96
full length	NC_025952.1 vs NC_011638.1	55.43	60.33
full length	NC_025952.1 vs NC_012387.1	66.84	71.12
full length	NC_025952.1 vs NC_012461.1	54.31	58.88
truncated	NC_025952.1 vs NC_003041.1	23.05	24.22
full length	NC_025952.1 vs NC_036728.1	50.76	56.35
full length	NC_025952.1 vs NC_012374.1	55.98	61.41
full length	NC_025952.1 vs NC_035571.1	61.05	70.93
full length	NC_025952.1 vs NC_002658.1	48.26	56.4
full length	NC_025952.1 vs NC_006915.1	66.84	72.19
full length	NC_025952.1 vs NC_012389.1	56.52	63.59
full length	NC_025952.1 vs NC_027742.1	45.18	53.3
full length	NC_025952.1 vs NC_015112.1	48.22	54.82
full length	NC_025952.1 vs NC_039921.1	63.37	72.67
full length	NC_025952.1 vs NC_023263.1	54.07	61.63
full length	NC_025952.1 vs NC_025268.1	51.11	54.22
full length	NC_025952.1 vs NC_010339.1	66.84	72.73
full length	NC_025952.1 vs NC_065079.1	61.93	69.89
full length	NC_025952.1 vs NC_065082.1	59.09	68.75
full length	NC_025952.1 vs NC_065337.1	53.85	61.54
full length	NC_025952.1 vs NC_065750.1	47.21	53.3
full length	NC_025952.1 vs NC_068809.1	48.35	54.95
full length	NC_025952.1 vs NC_081578.1	38.08	43.1
full length	NC_025952.1 vs NC_081581.1	38.91	43.51
full length	NC_025952.1 vs NC_081583.1	40.18	46.88
full length	NC_025952.1 vs NC_081585.1	56.4	62.21
full length	NC_025952.1 vs NC_084043.1	52.75	61.54
full length	NC_025952.1 vs NC_085425.1	68.45	72.73
full length	NC_027932.1 vs NC_028335.1	56.15	60.96
full length	NC_027932.1 vs NC_028625.1	53.3	60.99
full length	NC_027932.1 vs NC_029760.1	55.68	63.64
full length	NC_027932.1 vs NC_029888.1	58.15	64.13
full length	NC_027932.1 vs NC_030342.1	41.84	48.54
full length	NC_027932.1 vs NC_033382.1	54.55	62.5
full length	NC_027932.1 vs NC_033912.1	49.72	59.32
full length	NC_027932.1 vs NC_006914.1	50.8	59.36
full length	NC_027932.1 vs NC_035593.1	57.06	64.41
full length	NC_027932.1 vs NC_035598.1	55.11	63.07
full length	NC_027932.1 vs NC_035594.1	57.39	66.48
full length	NC_027932.1 vs NC_035614.1	58.7	69.57
full length	NC_027932.1 vs NC_035615.1	52.84	63.64
full length	NC_027932.1 vs NC_035621.1	58.7	64.67
full length	NC_027932.1 vs NC_035822.1	58.29	64.71
full length	NC_027932.1 vs NC_037778.1	52.27	57.95
full length	NC_027932.1 vs NC_039420.1	52.27	60.23
full length	NC_027932.1 vs NC_039547.1	46.7	53.81
full length	NC_027932.1 vs NC_039551.1	48.13	54.01
truncated	NC_027932.1 vs NC_040138.1	18.83	24.27
full length	NC_027932.1 vs NC_047188.1	49.43	61.36
full length	NC_027932.1 vs NC_048987.1	47.72	55.84
full length	NC_027932.1 vs NC_049040.1	54.82	61.93
full length	NC_027932.1 vs NC_049042.1	55.43	62.5
full length	NC_027932.1 vs NC_049119.1	61.58	65.54
full length	NC_027932.1 vs NC_049121.1	59.89	65.93
full length	NC_027932.1 vs NC_049122.1	57.39	64.2
full length	NC_027932.1 vs NC_051518.1	47.11	53.33
full length	NC_027932.1 vs NC_051519.1	45.78	52
full length	NC_027932.1 vs NC_010650.1	59.09	67.61
full length	NC_027932.1 vs NC_053796.1	58.52	65.91
full length	NC_027932.1 vs NC_053803.1	52.27	60.23
full length	NC_027932.1 vs NC_053806.1	55.68	62.5
full length	NC_027932.1 vs NC_053809.1	52.94	60.43
full length	NC_027932.1 vs NC_053813.1	55.84	62.94
full length	NC_027932.1 vs NC_056988.1	47.7	51.46
full length	NC_027932.1 vs NC_057104.1	58.29	63.64
full length	NC_027932.1 vs NC_011638.1	58.15	64.67
full length	NC_027932.1 vs NC_012387.1	49.73	59.36
full length	NC_027932.1 vs NC_012461.1	58.38	65.48
truncated	NC_027932.1 vs NC_003041.1	20.7	23.44
full length	NC_027932.1 vs NC_036728.1	56.35	61.93
full length	NC_027932.1 vs NC_012374.1	59.24	65.76
full length	NC_027932.1 vs NC_035571.1	58.52	67.05
full length	NC_027932.1 vs NC_002658.1	52.84	59.09
full length	NC_027932.1 vs NC_006915.1	49.2	58.82
full length	NC_027932.1 vs NC_012389.1	58.15	64.67
full length	NC_027932.1 vs NC_027742.1	45.69	56.85
full length	NC_027932.1 vs NC_015112.1	45.69	56.35
full length	NC_027932.1 vs NC_039921.1	59.66	68.18
full length	NC_027932.1 vs NC_023263.1	51.7	57.95
full length	NC_027932.1 vs NC_025268.1	44	51.11
full length	NC_027932.1 vs NC_010339.1	49.73	59.36
full length	NC_027932.1 vs NC_065079.1	64.2	71.02
full length	NC_027932.1 vs NC_065082.1	62.5	67.61
full length	NC_027932.1 vs NC_065337.1	60.44	66.48
full length	NC_027932.1 vs NC_065750.1	51.27	56.85
full length	NC_027932.1 vs NC_068809.1	50.55	58.79
full length	NC_027932.1 vs NC_081578.1	42.26	47.28
full length	NC_027932.1 vs NC_081581.1	42.26	47.7
full length	NC_027932.1 vs NC_081583.1	42.86	49.55
full length	NC_027932.1 vs NC_081585.1	57.39	64.77
full length	NC_027932.1 vs NC_084043.1	56.59	64.84
full length	NC_027932.1 vs NC_085425.1	52.94	62.57
full length	NC_028335.1 vs NC_028625.1	52.41	62.57
full length	NC_028335.1 vs NC_029760.1	50.8	56.15
full length	NC_028335.1 vs NC_029888.1	68.45	71.66
full length	NC_028335.1 vs NC_030342.1	43.51	48.54
full length	NC_028335.1 vs NC_033382.1	49.73	55.08
full length	NC_028335.1 vs NC_033912.1	47.59	57.75
full length	NC_028335.1 vs NC_006914.1	54.55	62.57
full length	NC_028335.1 vs NC_035593.1	51.34	57.75
full length	NC_028335.1 vs NC_035598.1	50.27	56.68
full length	NC_028335.1 vs NC_035594.1	53.48	60.96
full length	NC_028335.1 vs NC_035614.1	53.48	61.5
full length	NC_028335.1 vs NC_035615.1	47.06	54.01
full length	NC_028335.1 vs NC_035621.1	72.19	75.4
full length	NC_028335.1 vs NC_035822.1	58.82	63.64
full length	NC_028335.1 vs NC_037778.1	48.13	56.68
full length	NC_028335.1 vs NC_039420.1	40.64	49.73
full length	NC_028335.1 vs NC_039547.1	50.25	59.39
full length	NC_028335.1 vs NC_039551.1	52.41	61.5
truncated	NC_028335.1 vs NC_040138.1	22.59	28.45
full length	NC_028335.1 vs NC_047188.1	48.66	56.68
full length	NC_028335.1 vs NC_048987.1	52.79	62.44
full length	NC_028335.1 vs NC_049040.1	65.48	68.02
full length	NC_028335.1 vs NC_049042.1	67.38	71.12
full length	NC_028335.1 vs NC_049119.1	56.15	60.96
full length	NC_028335.1 vs NC_049121.1	54.55	59.89
full length	NC_028335.1 vs NC_049122.1	51.87	56.68
full length	NC_028335.1 vs NC_051518.1	45.33	49.33
full length	NC_028335.1 vs NC_051519.1	47.56	51.56
full length	NC_028335.1 vs NC_010650.1	55.61	62.57
full length	NC_028335.1 vs NC_053796.1	50.8	62.03
full length	NC_028335.1 vs NC_053803.1	50.27	58.29
full length	NC_028335.1 vs NC_053806.1	50.8	57.75
full length	NC_028335.1 vs NC_053809.1	54.01	63.1
full length	NC_028335.1 vs NC_053813.1	56.35	63.45
full length	NC_028335.1 vs NC_056988.1	49.37	54.39
full length	NC_028335.1 vs NC_057104.1	89.3	91.44
full length	NC_028335.1 vs NC_011638.1	70.59	73.8
full length	NC_028335.1 vs NC_012387.1	55.61	63.64
full length	NC_028335.1 vs NC_012461.1	70.05	72.59
truncated	NC_028335.1 vs NC_003041.1	23.83	26.95
full length	NC_028335.1 vs NC_036728.1	62.94	65.48
full length	NC_028335.1 vs NC_012374.1	68.45	71.66
full length	NC_028335.1 vs NC_035571.1	48.66	56.68
full length	NC_028335.1 vs NC_002658.1	44.92	53.48
full length	NC_028335.1 vs NC_006915.1	53.48	62.03
full length	NC_028335.1 vs NC_012389.1	71.12	74.87
full length	NC_028335.1 vs NC_027742.1	48.73	59.39
full length	NC_028335.1 vs NC_015112.1	49.24	58.38
full length	NC_028335.1 vs NC_039921.1	49.2	57.22
full length	NC_028335.1 vs NC_023263.1	41.71	47.59
full length	NC_028335.1 vs NC_025268.1	45.33	51.56
full length	NC_028335.1 vs NC_010339.1	54.01	62.57
full length	NC_028335.1 vs NC_065079.1	55.61	61.5
full length	NC_028335.1 vs NC_065082.1	52.94	58.29
full length	NC_028335.1 vs NC_065337.1	57.75	65.78
full length	NC_028335.1 vs NC_065750.1	51.78	58.38
full length	NC_028335.1 vs NC_068809.1	50.27	56.68
full length	NC_028335.1 vs NC_081578.1	41	46.03
full length	NC_028335.1 vs NC_081581.1	39.33	44.77
full length	NC_028335.1 vs NC_081583.1	44.2	49.11
full length	NC_028335.1 vs NC_081585.1	49.73	57.22
full length	NC_028335.1 vs NC_084043.1	55.61	64.17
full length	NC_028335.1 vs NC_085425.1	56.68	65.78
full length	NC_028625.1 vs NC_029760.1	55.25	62.43
full length	NC_028625.1 vs NC_029888.1	55.43	63.59
full length	NC_028625.1 vs NC_030342.1	40.17	47.28
full length	NC_028625.1 vs NC_033382.1	41.99	52.49
full length	NC_028625.1 vs NC_033912.1	66.48	70.88
full length	NC_028625.1 vs NC_006914.1	51.87	63.1
full length	NC_028625.1 vs NC_035593.1	54.7	62.98
full length	NC_028625.1 vs NC_035598.1	55.49	63.74
full length	NC_028625.1 vs NC_035594.1	48.35	56.59
full length	NC_028625.1 vs NC_035614.1	57.07	66.85
full length	NC_028625.1 vs NC_035615.1	53.59	64.09
full length	NC_028625.1 vs NC_035621.1	54.35	62.5
full length	NC_028625.1 vs NC_035822.1	57.75	66.31
full length	NC_028625.1 vs NC_037778.1	46.7	53.85
full length	NC_028625.1 vs NC_039420.1	48.35	56.59
full length	NC_028625.1 vs NC_039547.1	48.73	56.85
full length	NC_028625.1 vs NC_039551.1	48.66	55.61
truncated	NC_028625.1 vs NC_040138.1	22.27	26.05
full length	NC_028625.1 vs NC_047188.1	54.95	63.19
full length	NC_028625.1 vs NC_048987.1	50.76	59.39
full length	NC_028625.1 vs NC_049040.1	51.78	59.9
full length	NC_028625.1 vs NC_049042.1	51.09	61.96
full length	NC_028625.1 vs NC_049119.1	54.95	62.09
full length	NC_028625.1 vs NC_049121.1	54.95	60.44
full length	NC_028625.1 vs NC_049122.1	48.35	58.24
full length	NC_028625.1 vs NC_051518.1	45.54	49.55
full length	NC_028625.1 vs NC_051519.1	46.43	50.45
full length	NC_028625.1 vs NC_010650.1	57.46	64.64
full length	NC_028625.1 vs NC_053796.1	57.69	65.93
full length	NC_028625.1 vs NC_053803.1	48.62	58.01
full length	NC_028625.1 vs NC_053806.1	53.85	59.89
full length	NC_028625.1 vs NC_053809.1	56.45	63.98
full length	NC_028625.1 vs NC_053813.1	58.67	66.33
full length	NC_028625.1 vs NC_056988.1	44.35	49.79
full length	NC_028625.1 vs NC_057104.1	50.8	60.96
full length	NC_028625.1 vs NC_011638.1	52.72	61.96
full length	NC_028625.1 vs NC_012387.1	52.94	63.64
full length	NC_028625.1 vs NC_012461.1	52.79	61.42
truncated	NC_028625.1 vs NC_003041.1	22.35	25.49
full length	NC_028625.1 vs NC_036728.1	52.79	59.39
full length	NC_028625.1 vs NC_012374.1	54.35	64.13
full length	NC_028625.1 vs NC_035571.1	53.3	62.09
full length	NC_028625.1 vs NC_002658.1	52.75	59.89
full length	NC_028625.1 vs NC_006915.1	51.34	61.5
full length	NC_028625.1 vs NC_012389.1	55.43	65.76
full length	NC_028625.1 vs NC_027742.1	55.1	64.29
full length	NC_028625.1 vs NC_015112.1	55.1	64.29
full length	NC_028625.1 vs NC_039921.1	56.04	64.29
full length	NC_028625.1 vs NC_023263.1	51.1	57.69
full length	NC_028625.1 vs NC_025268.1	44	51.56
full length	NC_028625.1 vs NC_010339.1	51.34	62.03
full length	NC_028625.1 vs NC_065079.1	54.95	62.09
full length	NC_028625.1 vs NC_065082.1	55.49	63.74
full length	NC_028625.1 vs NC_065337.1	53.3	60.99
full length	NC_028625.1 vs NC_065750.1	50.25	56.35
full length	NC_028625.1 vs NC_068809.1	51.1	59.34
full length	NC_028625.1 vs NC_081578.1	42.26	47.28
full length	NC_028625.1 vs NC_081581.1	42.26	48.54
full length	NC_028625.1 vs NC_081583.1	43.3	48.66
full length	NC_028625.1 vs NC_081585.1	51.65	57.69
full length	NC_028625.1 vs NC_084043.1	56.59	65.38
full length	NC_028625.1 vs NC_085425.1	50.8	62.03
full length	NC_029760.1 vs NC_029888.1	55.43	58.7
full length	NC_029760.1 vs NC_030342.1	41.84	46.03
full length	NC_029760.1 vs NC_033382.1	49.12	55.56
full length	NC_029760.1 vs NC_033912.1	49.15	57.06
full length	NC_029760.1 vs NC_006914.1	49.73	57.22
full length	NC_029760.1 vs NC_035593.1	59.66	64.77
full length	NC_029760.1 vs NC_035598.1	65.7	70.35
full length	NC_029760.1 vs NC_035594.1	54.55	60.23
full length	NC_029760.1 vs NC_035614.1	59.78	65.22
full length	NC_029760.1 vs NC_035615.1	57.14	63.43
full length	NC_029760.1 vs NC_035621.1	55.43	59.24
full length	NC_029760.1 vs NC_035822.1	56.68	61.5
full length	NC_029760.1 vs NC_037778.1	47.73	55.11
full length	NC_029760.1 vs NC_039420.1	51.74	61.63
full length	NC_029760.1 vs NC_039547.1	40.61	50.25
full length	NC_029760.1 vs NC_039551.1	43.85	52.41
truncated	NC_029760.1 vs NC_040138.1	20.59	23.95
full length	NC_029760.1 vs NC_047188.1	63.95	69.19
full length	NC_029760.1 vs NC_048987.1	50.25	57.36
full length	NC_029760.1 vs NC_049040.1	51.27	55.33
full length	NC_029760.1 vs NC_049042.1	52.17	58.15
full length	NC_029760.1 vs NC_049119.1	56.5	60.45
full length	NC_029760.1 vs NC_049121.1	56.04	61.54
full length	NC_029760.1 vs NC_049122.1	56.4	63.95
full length	NC_029760.1 vs NC_051518.1	46.43	49.11
full length	NC_029760.1 vs NC_051519.1	46.43	49.11
full length	NC_029760.1 vs NC_010650.1	58.86	64
full length	NC_029760.1 vs NC_053796.1	50.57	58.52
full length	NC_029760.1 vs NC_053803.1	52.05	60.82
full length	NC_029760.1 vs NC_053806.1	57.56	65.7
full length	NC_029760.1 vs NC_053809.1	53.76	61.83
full length	NC_029760.1 vs NC_053813.1	52.55	57.14
full length	NC_029760.1 vs NC_056988.1	41.84	46.86
full length	NC_029760.1 vs NC_057104.1	51.34	56.15
full length	NC_029760.1 vs NC_011638.1	54.89	60.33
full length	NC_029760.1 vs NC_012387.1	51.87	57.75
full length	NC_029760.1 vs NC_012461.1	53.81	58.88
truncated	NC_029760.1 vs NC_003041.1	22.35	25.1
full length	NC_029760.1 vs NC_036728.1	53.81	57.36
full length	NC_029760.1 vs NC_012374.1	55.98	61.41
full length	NC_029760.1 vs NC_035571.1	61.05	66.28
full length	NC_029760.1 vs NC_002658.1	47.09	54.65
full length	NC_029760.1 vs NC_006915.1	50.27	57.22
full length	NC_029760.1 vs NC_012389.1	53.26	58.7
full length	NC_029760.1 vs NC_027742.1	47.45	54.59
full length	NC_029760.1 vs NC_015112.1	47.96	55.1
full length	NC_029760.1 vs NC_039921.1	60.47	64.53
full length	NC_029760.1 vs NC_023263.1	51.74	56.98
full length	NC_029760.1 vs NC_025268.1	41.78	46.67
full length	NC_029760.1 vs NC_010339.1	50.27	57.75
full length	NC_029760.1 vs NC_065079.1	59.66	63.64
full length	NC_029760.1 vs NC_065082.1	60.8	65.91
full length	NC_029760.1 vs NC_065337.1	53.85	58.24
full length	NC_029760.1 vs NC_065750.1	51.27	55.84
full length	NC_029760.1 vs NC_068809.1	57.69	62.64
full length	NC_029760.1 vs NC_081578.1	38.08	41.42
full length	NC_029760.1 vs NC_081581.1	38.08	42.26
full length	NC_029760.1 vs NC_081583.1	41.96	46.88
full length	NC_029760.1 vs NC_081585.1	54.65	61.05
full length	NC_029760.1 vs NC_084043.1	60.44	66.48
full length	NC_029760.1 vs NC_085425.1	49.73	57.22
full length	NC_029888.1 vs NC_030342.1	50.21	51.88
full length	NC_029888.1 vs NC_033382.1	49.46	52.72
full length	NC_029888.1 vs NC_033912.1	51.63	59.78
full length	NC_029888.1 vs NC_006914.1	58.82	63.64
full length	NC_029888.1 vs NC_035593.1	57.07	61.41
full length	NC_029888.1 vs NC_035598.1	59.24	61.96
full length	NC_029888.1 vs NC_035594.1	54.89	60.87
full length	NC_029888.1 vs NC_035614.1	61.96	66.85
full length	NC_029888.1 vs NC_035615.1	55.98	61.41
full length	NC_029888.1 vs NC_035621.1	95.11	95.11
full length	NC_029888.1 vs NC_035822.1	69.52	72.73
full length	NC_029888.1 vs NC_037778.1	48.37	55.43
full length	NC_029888.1 vs NC_039420.1	45.65	53.8
full length	NC_029888.1 vs NC_039547.1	47.21	54.82
full length	NC_029888.1 vs NC_039551.1	51.34	59.36
truncated	NC_029888.1 vs NC_040138.1	23.43	27.2
full length	NC_029888.1 vs NC_047188.1	55.98	59.78
full length	NC_029888.1 vs NC_048987.1	49.75	57.36
full length	NC_029888.1 vs NC_049040.1	82.74	83.76
full length	NC_029888.1 vs NC_049042.1	82.61	83.15
full length	NC_029888.1 vs NC_049119.1	60.33	63.59
full length	NC_029888.1 vs NC_049121.1	61.41	64.67
full length	NC_029888.1 vs NC_049122.1	54.35	60.87
full length	NC_029888.1 vs NC_051518.1	52	54.22
full length	NC_029888.1 vs NC_051519.1	51.11	53.33
full length	NC_029888.1 vs NC_010650.1	60.87	62.5
full length	NC_029888.1 vs NC_053796.1	55.98	60.87
full length	NC_029888.1 vs NC_053803.1	52.17	55.98
full length	NC_029888.1 vs NC_053806.1	54.35	58.7
full length	NC_029888.1 vs NC_053809.1	60.96	65.24
full length	NC_029888.1 vs NC_053813.1	62.44	65.48
full length	NC_029888.1 vs NC_056988.1	52.3	56.07
full length	NC_029888.1 vs NC_057104.1	67.38	70.05
full length	NC_029888.1 vs NC_011638.1	89.67	90.22
full length	NC_029888.1 vs NC_012387.1	58.29	63.1
full length	NC_029888.1 vs NC_012461.1	69.54	73.1
truncated	NC_029888.1 vs NC_003041.1	25.39	27.34
full length	NC_029888.1 vs NC_036728.1	69.04	69.54
full length	NC_029888.1 vs NC_012374.1	91.3	92.39
full length	NC_029888.1 vs NC_035571.1	55.98	60.87
full length	NC_029888.1 vs NC_002658.1	50	56.52
full length	NC_029888.1 vs NC_006915.1	56.68	62.03
full length	NC_029888.1 vs NC_012389.1	76.63	79.89
full length	NC_029888.1 vs NC_027742.1	49.24	56.85
full length	NC_029888.1 vs NC_015112.1	50.25	57.87
full length	NC_029888.1 vs NC_039921.1	57.61	61.96
full length	NC_029888.1 vs NC_023263.1	45.11	50
full length	NC_029888.1 vs NC_025268.1	47.11	51.11
full length	NC_029888.1 vs NC_010339.1	57.22	62.57
full length	NC_029888.1 vs NC_065079.1	59.24	63.59
full length	NC_029888.1 vs NC_065082.1	60.87	64.67
full length	NC_029888.1 vs NC_065337.1	63.04	67.39
full length	NC_029888.1 vs NC_065750.1	56.85	60.41
full length	NC_029888.1 vs NC_068809.1	54.89	59.24
full length	NC_029888.1 vs NC_081578.1	46.86	50.63
full length	NC_029888.1 vs NC_081581.1	45.19	49.37
full length	NC_029888.1 vs NC_081583.1	47.32	51.79
full length	NC_029888.1 vs NC_081585.1	56.52	59.78
full length	NC_029888.1 vs NC_084043.1	59.78	64.67
full length	NC_029888.1 vs NC_085425.1	60.96	66.31
full length	NC_030342.1 vs NC_033382.1	38.91	43.1
full length	NC_030342.1 vs NC_033912.1	40.59	47.7
full length	NC_030342.1 vs NC_006914.1	52.3	56.49
full length	NC_030342.1 vs NC_035593.1	44.77	50.21
full length	NC_030342.1 vs NC_035598.1	47.7	52.3
full length	NC_030342.1 vs NC_035594.1	44.35	48.12
full length	NC_030342.1 vs NC_035614.1	48.12	53.14
full length	NC_030342.1 vs NC_035615.1	47.28	53.14
full length	NC_030342.1 vs NC_035621.1	51.46	53.14
full length	NC_030342.1 vs NC_035822.1	50.21	53.14
full length	NC_030342.1 vs NC_037778.1	40.17	45.61
full length	NC_030342.1 vs NC_039420.1	36.4	41.42
full length	NC_030342.1 vs NC_039547.1	43.51	49.79
full length	NC_030342.1 vs NC_039551.1	41.84	48.12
truncated	NC_030342.1 vs NC_040138.1	33.47	38.49
full length	NC_030342.1 vs NC_047188.1	46.44	51.46
full length	NC_030342.1 vs NC_048987.1	49.37	57.32
full length	NC_030342.1 vs NC_049040.1	51.05	53.97
full length	NC_030342.1 vs NC_049042.1	45.61	48.95
full length	NC_030342.1 vs NC_049119.1	48.95	52.3
full length	NC_030342.1 vs NC_049121.1	51.05	54.39
full length	NC_030342.1 vs NC_049122.1	43.1	49.37
full length	NC_030342.1 vs NC_051518.1	59.41	64.44
full length	NC_030342.1 vs NC_051519.1	58.58	61.92
full length	NC_030342.1 vs NC_010650.1	55.65	57.32
full length	NC_030342.1 vs NC_053796.1	45.61	51.05
full length	NC_030342.1 vs NC_053803.1	43.1	48.54
full length	NC_030342.1 vs NC_053806.1	44.77	48.95
full length	NC_030342.1 vs NC_053809.1	48.12	53.14
full length	NC_030342.1 vs NC_053813.1	56.07	59.83
full length	NC_030342.1 vs NC_056988.1	58.58	64.02
full length	NC_030342.1 vs NC_057104.1	45.61	49.79
full length	NC_030342.1 vs NC_011638.1	49.37	51.05
full length	NC_030342.1 vs NC_012387.1	51.88	55.23
full length	NC_030342.1 vs NC_012461.1	50.63	54.39
truncated	NC_030342.1 vs NC_003041.1	37.89	39.84
full length	NC_030342.1 vs NC_036728.1	51.88	55.23
full length	NC_030342.1 vs NC_012374.1	48.54	50.63
full length	NC_030342.1 vs NC_035571.1	41.84	46.86
full length	NC_030342.1 vs NC_002658.1	35.15	40.17
full length	NC_030342.1 vs NC_006915.1	51.46	55.23
full length	NC_030342.1 vs NC_012389.1	50.21	53.97
full length	NC_030342.1 vs NC_027742.1	43.93	49.79
full length	NC_030342.1 vs NC_015112.1	43.93	49.79
full length	NC_030342.1 vs NC_039921.1	43.93	48.95
full length	NC_030342.1 vs NC_023263.1	38.08	43.93
full length	NC_030342.1 vs NC_025268.1	64.85	69.04
full length	NC_030342.1 vs NC_010339.1	52.3	55.65
full length	NC_030342.1 vs NC_065079.1	44.35	47.28
full length	NC_030342.1 vs NC_065082.1	46.44	51.05
full length	NC_030342.1 vs NC_065337.1	46.86	50.63
full length	NC_030342.1 vs NC_065750.1	48.95	53.14
full length	NC_030342.1 vs NC_068809.1	43.1	47.28
full length	NC_030342.1 vs NC_081578.1	59.41	64.44
full length	NC_030342.1 vs NC_081581.1	58.58	62.34
full length	NC_030342.1 vs NC_081583.1	52.3	58.16
full length	NC_030342.1 vs NC_081585.1	42.68	45.61
full length	NC_030342.1 vs NC_084043.1	45.61	49.79
full length	NC_030342.1 vs NC_085425.1	55.23	58.58
full length	NC_033382.1 vs NC_033912.1	40.68	50.28
full length	NC_033382.1 vs NC_006914.1	45.99	54.55
full length	NC_033382.1 vs NC_035593.1	50.57	56.82
full length	NC_033382.1 vs NC_035598.1	49.42	56.4
full length	NC_033382.1 vs NC_035594.1	55.68	62.5
full length	NC_033382.1 vs NC_035614.1	47.83	54.89
full length	NC_033382.1 vs NC_035615.1	48	56.57
full length	NC_033382.1 vs NC_035621.1	50	53.26
full length	NC_033382.1 vs NC_035822.1	46.52	51.87
full length	NC_033382.1 vs NC_037778.1	46.59	53.98
full length	NC_033382.1 vs NC_039420.1	52.33	59.3
full length	NC_033382.1 vs NC_039547.1	46.7	54.31
full length	NC_033382.1 vs NC_039551.1	50.27	56.15
truncated	NC_033382.1 vs NC_040138.1	15.97	19.33
full length	NC_033382.1 vs NC_047188.1	52.91	60.47
full length	NC_033382.1 vs NC_048987.1	45.18	52.28
full length	NC_033382.1 vs NC_049040.1	47.21	50.76
full length	NC_033382.1 vs NC_049042.1	48.37	51.63
full length	NC_033382.1 vs NC_049119.1	54.8	60.45
full length	NC_033382.1 vs NC_049121.1	49.45	54.4
full length	NC_033382.1 vs NC_049122.1	52.33	61.05
full length	NC_033382.1 vs NC_051518.1	38.84	43.75
full length	NC_033382.1 vs NC_051519.1	37.95	41.96
full length	NC_033382.1 vs NC_010650.1	55.43	62.29
full length	NC_033382.1 vs NC_053796.1	46.59	53.98
full length	NC_033382.1 vs NC_053803.1	47.37	54.39
full length	NC_033382.1 vs NC_053806.1	51.74	59.88
full length	NC_033382.1 vs NC_053809.1	48.39	55.38
full length	NC_033382.1 vs NC_053813.1	43.88	51.02
full length	NC_033382.1 vs NC_056988.1	40.17	44.35
full length	NC_033382.1 vs NC_057104.1	51.34	56.15
full length	NC_033382.1 vs NC_011638.1	52.72	55.98
full length	NC_033382.1 vs NC_012387.1	44.39	52.41
full length	NC_033382.1 vs NC_012461.1	49.24	53.3
truncated	NC_033382.1 vs NC_003041.1	18.43	21.18
full length	NC_033382.1 vs NC_036728.1	47.21	51.78
full length	NC_033382.1 vs NC_012374.1	47.83	51.63
full length	NC_033382.1 vs NC_035571.1	51.16	59.88
full length	NC_033382.1 vs NC_002658.1	47.67	53.49
full length	NC_033382.1 vs NC_006915.1	44.39	53.48
full length	NC_033382.1 vs NC_012389.1	50.54	57.61
full length	NC_033382.1 vs NC_027742.1	41.84	49.49
full length	NC_033382.1 vs NC_015112.1	42.35	50.51
full length	NC_033382.1 vs NC_039921.1	54.07	62.79
full length	NC_033382.1 vs NC_023263.1	48.84	55.23
full length	NC_033382.1 vs NC_025268.1	36.44	43.11
full length	NC_033382.1 vs NC_010339.1	44.92	54.01
full length	NC_033382.1 vs NC_065079.1	51.7	60.23
full length	NC_033382.1 vs NC_065082.1	46.02	53.98
full length	NC_033382.1 vs NC_065337.1	42.86	48.9
full length	NC_033382.1 vs NC_065750.1	44.16	49.75
full length	NC_033382.1 vs NC_068809.1	45.6	50.55
full length	NC_033382.1 vs NC_081578.1	33.89	38.49
full length	NC_033382.1 vs NC_081581.1	41	44.35
full length	NC_033382.1 vs NC_081583.1	36.61	41.52
full length	NC_033382.1 vs NC_081585.1	51.74	59.3
full length	NC_033382.1 vs NC_084043.1	48.35	55.49
full length	NC_033382.1 vs NC_085425.1	47.06	55.61
full length	NC_033912.1 vs NC_006914.1	51.34	62.03
full length	NC_033912.1 vs NC_035593.1	55.93	64.41
full length	NC_033912.1 vs NC_035598.1	58.19	67.23
full length	NC_033912.1 vs NC_035594.1	50.85	57.06
full length	NC_033912.1 vs NC_035614.1	52.17	60.87
full length	NC_033912.1 vs NC_035615.1	54.8	65.54
full length	NC_033912.1 vs NC_035621.1	51.09	59.24
full length	NC_033912.1 vs NC_035822.1	52.94	62.57
full length	NC_033912.1 vs NC_037778.1	45.76	54.24
full length	NC_033912.1 vs NC_039420.1	41.81	51.98
full length	NC_033912.1 vs NC_039547.1	44.16	52.79
full length	NC_033912.1 vs NC_039551.1	44.39	52.41
truncated	NC_033912.1 vs NC_040138.1	19.67	22.59
full length	NC_033912.1 vs NC_047188.1	54.24	63.28
full length	NC_033912.1 vs NC_048987.1	44.67	53.81
full length	NC_033912.1 vs NC_049040.1	46.19	53.81
full length	NC_033912.1 vs NC_049042.1	49.46	59.24
full length	NC_033912.1 vs NC_049119.1	55.93	65.54
full length	NC_033912.1 vs NC_049121.1	53.3	60.99
full length	NC_033912.1 vs NC_049122.1	52.54	62.15
full length	NC_033912.1 vs NC_051518.1	40.44	46.67
full length	NC_033912.1 vs NC_051519.1	40	45.78
full length	NC_033912.1 vs NC_010650.1	53.11	61.02
full length	NC_033912.1 vs NC_053796.1	53.11	61.58
full length	NC_033912.1 vs NC_053803.1	50.85	61.58
full length	NC_033912.1 vs NC_053806.1	48.02	55.37
full length	NC_033912.1 vs NC_053809.1	47.06	55.08
full length	NC_033912.1 vs NC_053813.1	49.24	57.36
full length	NC_033912.1 vs NC_056988.1	40.59	46.86
full length	NC_033912.1 vs NC_057104.1	48.13	57.22
full length	NC_033912.1 vs NC_011638.1	51.63	59.24
full length	NC_033912.1 vs NC_012387.1	50.8	61.5
full length	NC_033912.1 vs NC_012461.1	48.22	55.84
truncated	NC_033912.1 vs NC_003041.1	19.53	23.05
full length	NC_033912.1 vs NC_036728.1	49.24	57.36
full length	NC_033912.1 vs NC_012374.1	52.17	60.87
full length	NC_033912.1 vs NC_035571.1	50.28	57.63
full length	NC_033912.1 vs NC_002658.1	49.72	55.93
full length	NC_033912.1 vs NC_006915.1	49.2	59.36
full length	NC_033912.1 vs NC_012389.1	51.09	61.96
full length	NC_033912.1 vs NC_027742.1	45.69	53.81
full length	NC_033912.1 vs NC_015112.1	45.69	53.81
full length	NC_033912.1 vs NC_039921.1	53.11	61.02
full length	NC_033912.1 vs NC_023263.1	52.54	59.89
full length	NC_033912.1 vs NC_025268.1	42.22	50.22
full length	NC_033912.1 vs NC_010339.1	49.2	59.89
full length	NC_033912.1 vs NC_065079.1	52.54	61.58
full length	NC_033912.1 vs NC_065082.1	51.98	62.15
full length	NC_033912.1 vs NC_065337.1	50	59.34
full length	NC_033912.1 vs NC_065750.1	47.72	54.82
full length	NC_033912.1 vs NC_068809.1	50	57.69
full length	NC_033912.1 vs NC_081578.1	41.84	48.54
full length	NC_033912.1 vs NC_081581.1	39.75	46.86
full length	NC_033912.1 vs NC_081583.1	44.64	50.45
full length	NC_033912.1 vs NC_081585.1	54.24	61.58
full length	NC_033912.1 vs NC_084043.1	54.4	62.64
full length	NC_033912.1 vs NC_085425.1	48.66	58.82
full length	NC_006914.1 vs NC_035593.1	55.08	61.5
full length	NC_006914.1 vs NC_035598.1	56.68	63.1
full length	NC_006914.1 vs NC_035594.1	54.55	62.57
full length	NC_006914.1 vs NC_035614.1	56.15	62.57
full length	NC_006914.1 vs NC_035615.1	55.08	62.57
full length	NC_006914.1 vs NC_035621.1	59.36	64.17
full length	NC_006914.1 vs NC_035822.1	59.36	67.38
full length	NC_006914.1 vs NC_037778.1	46.52	55.08
full length	NC_006914.1 vs NC_039420.1	43.85	55.08
full length	NC_006914.1 vs NC_039547.1	45.18	54.82
full length	NC_006914.1 vs NC_039551.1	52.94	63.1
truncated	NC_006914.1 vs NC_040138.1	23.85	27.2
full length	NC_006914.1 vs NC_047188.1	53.48	62.57
full length	NC_006914.1 vs NC_048987.1	52.28	60.41
full length	NC_006914.1 vs NC_049040.1	57.36	62.94
full length	NC_006914.1 vs NC_049042.1	60.43	66.84
full length	NC_006914.1 vs NC_049119.1	55.61	62.57
full length	NC_006914.1 vs NC_049121.1	56.15	61.5
full length	NC_006914.1 vs NC_049122.1	55.08	63.1
full length	NC_006914.1 vs NC_051518.1	47.11	51.56
full length	NC_006914.1 vs NC_051519.1	48	52
full length	NC_006914.1 vs NC_010650.1	64.17	68.98
full length	NC_006914.1 vs NC_053796.1	54.01	62.03
full length	NC_006914.1 vs NC_053803.1	51.34	59.89
full length	NC_006914.1 vs NC_053806.1	56.15	62.57
full length	NC_006914.1 vs NC_053809.1	55.61	62.57
full length	NC_006914.1 vs NC_053813.1	59.39	65.48
full length	NC_006914.1 vs NC_056988.1	45.19	50.21
full length	NC_006914.1 vs NC_057104.1	56.15	63.64
full length	NC_006914.1 vs NC_011638.1	58.82	64.17
full length	NC_006914.1 vs NC_012387.1	91.44	91.98
full length	NC_006914.1 vs NC_012461.1	53.3	59.39
truncated	NC_006914.1 vs NC_003041.1	25.39	26.95
full length	NC_006914.1 vs NC_036728.1	53.3	58.88
full length	NC_006914.1 vs NC_012374.1	59.36	64.71
full length	NC_006914.1 vs NC_035571.1	53.48	60.96
full length	NC_006914.1 vs NC_002658.1	50.8	57.22
full length	NC_006914.1 vs NC_006915.1	93.58	94.65
full length	NC_006914.1 vs NC_012389.1	59.36	66.84
full length	NC_006914.1 vs NC_027742.1	47.21	55.33
full length	NC_006914.1 vs NC_015112.1	47.72	55.84
full length	NC_006914.1 vs NC_039921.1	55.61	63.1
full length	NC_006914.1 vs NC_023263.1	45.99	54.55
full length	NC_006914.1 vs NC_025268.1	53.78	58.67
full length	NC_006914.1 vs NC_010339.1	93.58	95.19
full length	NC_006914.1 vs NC_065079.1	58.29	62.03
full length	NC_006914.1 vs NC_065082.1	56.68	64.17
full length	NC_006914.1 vs NC_065337.1	59.89	67.91
full length	NC_006914.1 vs NC_065750.1	53.81	61.42
full length	NC_006914.1 vs NC_068809.1	52.94	60.96
full length	NC_006914.1 vs NC_081578.1	45.19	51.05
full length	NC_006914.1 vs NC_081581.1	41.42	46.86
full length	NC_006914.1 vs NC_081583.1	43.75	50
full length	NC_006914.1 vs NC_081585.1	55.61	60.96
full length	NC_006914.1 vs NC_084043.1	54.01	60.43
full length	NC_006914.1 vs NC_085425.1	82.89	84.49
full length	NC_035593.1 vs NC_035598.1	79.66	80.79
full length	NC_035593.1 vs NC_035594.1	61.58	66.67
full length	NC_035593.1 vs NC_035614.1	72.83	75.54
full length	NC_035593.1 vs NC_035615.1	74.43	77.84
full length	NC_035593.1 vs NC_035621.1	58.15	62.5
full length	NC_035593.1 vs NC_035822.1	58.82	64.17
full length	NC_035593.1 vs NC_037778.1	48.59	55.37
full length	NC_035593.1 vs NC_039420.1	45.2	54.24
full length	NC_035593.1 vs NC_039547.1	42.13	52.28
full length	NC_035593.1 vs NC_039551.1	48.66	58.82
truncated	NC_035593.1 vs NC_040138.1	22.69	27.73
full length	NC_035593.1 vs NC_047188.1	76.27	79.1
full length	NC_035593.1 vs NC_048987.1	50.25	55.33
full length	NC_035593.1 vs NC_049040.1	50.76	55.33
full length	NC_035593.1 vs NC_049042.1	52.72	58.15
full length	NC_035593.1 vs NC_049119.1	62.15	67.23
full length	NC_035593.1 vs NC_049121.1	54.4	59.34
full length	NC_035593.1 vs NC_049122.1	56.5	63.28
full length	NC_035593.1 vs NC_051518.1	47.32	50.45
full length	NC_035593.1 vs NC_051519.1	46.88	50.89
full length	NC_035593.1 vs NC_010650.1	64.2	69.32
full length	NC_035593.1 vs NC_053796.1	61.02	66.67
full length	NC_035593.1 vs NC_053803.1	55.68	60.8
full length	NC_035593.1 vs NC_053806.1	52.54	58.19
full length	NC_035593.1 vs NC_053809.1	52.69	59.14
full length	NC_035593.1 vs NC_053813.1	60.2	63.27
full length	NC_035593.1 vs NC_056988.1	46.44	48.95
full length	NC_035593.1 vs NC_057104.1	49.73	56.15
full length	NC_035593.1 vs NC_011638.1	52.17	57.07
full length	NC_035593.1 vs NC_012387.1	54.55	60.43
full length	NC_035593.1 vs NC_012461.1	51.78	56.35
truncated	NC_035593.1 vs NC_003041.1	25.1	27.45
full length	NC_035593.1 vs NC_036728.1	52.28	56.35
full length	NC_035593.1 vs NC_012374.1	55.98	61.96
full length	NC_035593.1 vs NC_035571.1	68.93	71.19
full length	NC_035593.1 vs NC_002658.1	48.02	53.67
full length	NC_035593.1 vs NC_006915.1	54.01	60.43
full length	NC_035593.1 vs NC_012389.1	55.43	61.41
full length	NC_035593.1 vs NC_027742.1	50	56.12
full length	NC_035593.1 vs NC_015112.1	50	56.63
full length	NC_035593.1 vs NC_039921.1	69.49	71.19
full length	NC_035593.1 vs NC_023263.1	55.93	60.45
full length	NC_035593.1 vs NC_025268.1	43.11	48.44
full length	NC_035593.1 vs NC_010339.1	54.01	60.96
full length	NC_035593.1 vs NC_065079.1	58.76	62.15
full length	NC_035593.1 vs NC_065082.1	59.89	64.97
full length	NC_035593.1 vs NC_065337.1	57.69	63.74
full length	NC_035593.1 vs NC_065750.1	55.33	59.9
full length	NC_035593.1 vs NC_068809.1	58.24	62.09
full length	NC_035593.1 vs NC_081578.1	43.93	47.7
full length	NC_035593.1 vs NC_081581.1	45.61	49.79
full length	NC_035593.1 vs NC_081583.1	46.88	51.79
full length	NC_035593.1 vs NC_081585.1	63.28	67.23
full length	NC_035593.1 vs NC_084043.1	70.33	75.27
full length	NC_035593.1 vs NC_085425.1	56.15	62.57
full length	NC_035598.1 vs NC_035594.1	61.93	66.48
full length	NC_035598.1 vs NC_035614.1	71.2	75
full length	NC_035598.1 vs NC_035615.1	73.86	77.27
full length	NC_035598.1 vs NC_035621.1	59.24	61.96
full length	NC_035598.1 vs NC_035822.1	56.15	60.43
full length	NC_035598.1 vs NC_037778.1	50	57.39
full length	NC_035598.1 vs NC_039420.1	48.84	57.56
full length	NC_035598.1 vs NC_039547.1	42.64	51.78
full length	NC_035598.1 vs NC_039551.1	47.59	56.68
truncated	NC_035598.1 vs NC_040138.1	21.34	25.1
full length	NC_035598.1 vs NC_047188.1	84.3	86.05
full length	NC_035598.1 vs NC_048987.1	51.27	59.39
full length	NC_035598.1 vs NC_049040.1	52.28	55.84
full length	NC_035598.1 vs NC_049042.1	53.8	58.7
full length	NC_035598.1 vs NC_049119.1	61.02	65.54
full length	NC_035598.1 vs NC_049121.1	53.3	57.14
full length	NC_035598.1 vs NC_049122.1	55.23	63.95
full length	NC_035598.1 vs NC_051518.1	46.22	49.33
full length	NC_035598.1 vs NC_051519.1	44.44	48.44
full length	NC_035598.1 vs NC_010650.1	61.36	65.91
full length	NC_035598.1 vs NC_053796.1	58.52	64.2
full length	NC_035598.1 vs NC_053803.1	59.3	65.7
full length	NC_035598.1 vs NC_053806.1	61.05	65.7
full length	NC_035598.1 vs NC_053809.1	54.55	60.96
full length	NC_035598.1 vs NC_053813.1	58.88	62.44
full length	NC_035598.1 vs NC_056988.1	43.93	49.37
full length	NC_035598.1 vs NC_057104.1	49.73	56.68
full length	NC_035598.1 vs NC_011638.1	55.43	59.78
full length	NC_035598.1 vs NC_012387.1	57.22	63.64
full length	NC_035598.1 vs NC_012461.1	53.81	57.36
truncated	NC_035598.1 vs NC_003041.1	23.05	25.39
full length	NC_035598.1 vs NC_036728.1	54.31	56.85
full length	NC_035598.1 vs NC_012374.1	58.7	63.59
full length	NC_035598.1 vs NC_035571.1	71.51	74.42
full length	NC_035598.1 vs NC_002658.1	53.49	60.47
full length	NC_035598.1 vs NC_006915.1	55.08	62.03
full length	NC_035598.1 vs NC_012389.1	57.07	61.41
full length	NC_035598.1 vs NC_027742.1	49.75	55.33
full length	NC_035598.1 vs NC_015112.1	50.25	55.84
full length	NC_035598.1 vs NC_039921.1	70.93	73.26
full length	NC_035598.1 vs NC_023263.1	56.4	62.21
full length	NC_035598.1 vs NC_025268.1	43.56	48.89
full length	NC_035598.1 vs NC_010339.1	55.08	62.57
full length	NC_035598.1 vs NC_065079.1	57.95	61.93
full length	NC_035598.1 vs NC_065082.1	61.93	67.61
full length	NC_035598.1 vs NC_065337.1	58.24	63.74
full length	NC_035598.1 vs NC_065750.1	56.35	58.88
full length	NC_035598.1 vs NC_068809.1	59.34	63.19
full length	NC_035598.1 vs NC_081578.1	43.93	47.7
full length	NC_035598.1 vs NC_081581.1	42.68	46.86
full length	NC_035598.1 vs NC_081583.1	46.43	51.34
full length	NC_035598.1 vs NC_081585.1	65.7	70.35
full length	NC_035598.1 vs NC_084043.1	69.23	74.18
full length	NC_035598.1 vs NC_085425.1	56.15	62.57
full length	NC_035594.1 vs NC_035614.1	61.96	66.85
full length	NC_035594.1 vs NC_035615.1	63.64	69.32
full length	NC_035594.1 vs NC_035621.1	56.52	63.04
full length	NC_035594.1 vs NC_035822.1	55.61	60.43
full length	NC_035594.1 vs NC_037778.1	48.3	55.11
full length	NC_035594.1 vs NC_039420.1	46.02	55.68
full length	NC_035594.1 vs NC_039547.1	45.69	53.81
full length	NC_035594.1 vs NC_039551.1	47.06	54.55
truncated	NC_035594.1 vs NC_040138.1	24.27	28.45
full length	NC_035594.1 vs NC_047188.1	64.2	69.89
full length	NC_035594.1 vs NC_048987.1	49.24	54.82
full length	NC_035594.1 vs NC_049040.1	51.78	57.36
full length	NC_035594.1 vs NC_049042.1	54.89	61.41
full length	NC_035594.1 vs NC_049119.1	56.5	61.58
full length	NC_035594.1 vs NC_049121.1	51.1	58.24
full length	NC_035594.1 vs NC_049122.1	57.39	63.64
full length	NC_035594.1 vs NC_051518.1	41.33	47.11
full length	NC_035594.1 vs NC_051519.1	43.56	49.33
full length	NC_035594.1 vs NC_010650.1	61.93	67.05
full length	NC_035594.1 vs NC_053796.1	51.14	60.8
full length	NC_035594.1 vs NC_053803.1	50	58.52
full length	NC_035594.1 vs NC_053806.1	53.41	59.66
full length	NC_035594.1 vs NC_053809.1	52.94	59.89
full length	NC_035594.1 vs NC_053813.1	50.25	55.33
full length	NC_035594.1 vs NC_056988.1	45.61	50.21
full length	NC_035594.1 vs NC_057104.1	54.01	60.96
full length	NC_035594.1 vs NC_011638.1	53.8	59.78
full length	NC_035594.1 vs NC_012387.1	50.8	58.29
full length	NC_035594.1 vs NC_012461.1	52.28	57.87
truncated	NC_035594.1 vs NC_003041.1	23.44	26.17
full length	NC_035594.1 vs NC_036728.1	49.75	54.31
full length	NC_035594.1 vs NC_012374.1	52.17	57.61
full length	NC_035594.1 vs NC_035571.1	64.77	70.45
full length	NC_035594.1 vs NC_002658.1	53.41	57.39
full length	NC_035594.1 vs NC_006915.1	51.34	59.89
full length	NC_035594.1 vs NC_012389.1	56.52	65.22
full length	NC_035594.1 vs NC_027742.1	48.73	55.33
full length	NC_035594.1 vs NC_015112.1	48.22	54.82
full length	NC_035594.1 vs NC_039921.1	67.05	71.59
full length	NC_035594.1 vs NC_023263.1	42.61	51.14
full length	NC_035594.1 vs NC_025268.1	40.44	46.67
full length	NC_035594.1 vs NC_010339.1	51.87	60.43
full length	NC_035594.1 vs NC_065079.1	59.09	65.34
full length	NC_035594.1 vs NC_065082.1	57.95	64.2
full length	NC_035594.1 vs NC_065337.1	57.69	64.29
full length	NC_035594.1 vs NC_065750.1	56.85	60.91
full length	NC_035594.1 vs NC_068809.1	65.93	67.58
full length	NC_035594.1 vs NC_081578.1	43.93	48.54
full length	NC_035594.1 vs NC_081581.1	41	46.03
full length	NC_035594.1 vs NC_081583.1	46.43	51.34
full length	NC_035594.1 vs NC_081585.1	59.09	66.48
full length	NC_035594.1 vs NC_084043.1	60.99	64.84
full length	NC_035594.1 vs NC_085425.1	54.01	63.1
full length	NC_035614.1 vs NC_035615.1	69.57	72.28
full length	NC_035614.1 vs NC_035621.1	60.87	65.76
full length	NC_035614.1 vs NC_035822.1	60.43	65.78
full length	NC_035614.1 vs NC_037778.1	45.65	53.26
full length	NC_035614.1 vs NC_039420.1	47.83	57.61
full length	NC_035614.1 vs NC_039547.1	45.69	55.84
full length	NC_035614.1 vs NC_039551.1	45.45	55.61
truncated	NC_035614.1 vs NC_040138.1	27.2	30.54
full length	NC_035614.1 vs NC_047188.1	69.02	72.28
full length	NC_035614.1 vs NC_048987.1	56.85	62.44
full length	NC_035614.1 vs NC_049040.1	55.33	59.9
full length	NC_035614.1 vs NC_049042.1	59.24	64.67
full length	NC_035614.1 vs NC_049119.1	56.52	63.04
full length	NC_035614.1 vs NC_049121.1	58.7	65.76
full length	NC_035614.1 vs NC_049122.1	53.26	61.96
full length	NC_035614.1 vs NC_051518.1	50.22	54.22
full length	NC_035614.1 vs NC_051519.1	50.22	54.67
full length	NC_035614.1 vs NC_010650.1	59.24	63.59
full length	NC_035614.1 vs NC_053796.1	56.52	64.67
full length	NC_035614.1 vs NC_053803.1	53.8	60.87
full length	NC_035614.1 vs NC_053806.1	51.09	58.7
full length	NC_035614.1 vs NC_053809.1	55.61	63.1
full length	NC_035614.1 vs NC_053813.1	62.44	68.02
full length	NC_035614.1 vs NC_056988.1	47.28	52.3
full length	NC_035614.1 vs NC_057104.1	53.48	62.57
full length	NC_035614.1 vs NC_011638.1	60.87	66.85
full length	NC_035614.1 vs NC_012387.1	58.29	64.17
full length	NC_035614.1 vs NC_012461.1	56.85	63.96
truncated	NC_035614.1 vs NC_003041.1	24.61	27.73
full length	NC_035614.1 vs NC_036728.1	57.87	62.94
full length	NC_035614.1 vs NC_012374.1	61.96	67.93
full length	NC_035614.1 vs NC_035571.1	65.22	69.57
full length	NC_035614.1 vs NC_002658.1	47.28	53.26
full length	NC_035614.1 vs NC_006915.1	55.61	62.57
full length	NC_035614.1 vs NC_012389.1	59.24	67.39
full length	NC_035614.1 vs NC_027742.1	53.3	58.38
full length	NC_035614.1 vs NC_015112.1	51.27	57.87
full length	NC_035614.1 vs NC_039921.1	69.57	72.28
full length	NC_035614.1 vs NC_023263.1	53.26	60.33
full length	NC_035614.1 vs NC_025268.1	49.33	54.67
full length	NC_035614.1 vs NC_010339.1	55.61	63.1
full length	NC_035614.1 vs NC_065079.1	57.61	61.96
full length	NC_035614.1 vs NC_065082.1	57.61	63.59
full length	NC_035614.1 vs NC_065337.1	61.96	69.02
full length	NC_035614.1 vs NC_065750.1	56.35	59.9
full length	NC_035614.1 vs NC_068809.1	60.33	65.22
full length	NC_035614.1 vs NC_081578.1	47.7	50.63
full length	NC_035614.1 vs NC_081581.1	45.19	50.21
full length	NC_035614.1 vs NC_081583.1	50.45	54.91
full length	NC_035614.1 vs NC_081585.1	59.24	63.59
full length	NC_035614.1 vs NC_084043.1	72.28	76.09
full length	NC_035614.1 vs NC_085425.1	60.43	67.38
full length	NC_035615.1 vs NC_035621.1	56.52	61.96
full length	NC_035615.1 vs NC_035822.1	55.08	62.03
full length	NC_035615.1 vs NC_037778.1	44.89	55.11
full length	NC_035615.1 vs NC_039420.1	43.75	55.11
full length	NC_035615.1 vs NC_039547.1	43.15	55.33
full length	NC_035615.1 vs NC_039551.1	43.85	56.68
truncated	NC_035615.1 vs NC_040138.1	21.43	25.63
full length	NC_035615.1 vs NC_047188.1	73.86	77.27
full length	NC_035615.1 vs NC_048987.1	48.22	56.35
full length	NC_035615.1 vs NC_049040.1	49.75	55.33
full length	NC_035615.1 vs NC_049042.1	55.43	62.5
full length	NC_035615.1 vs NC_049119.1	59.89	68.36
full length	NC_035615.1 vs NC_049121.1	56.04	62.64
full length	NC_035615.1 vs NC_049122.1	55.68	65.91
full length	NC_035615.1 vs NC_051518.1	44.64	49.11
full length	NC_035615.1 vs NC_051519.1	45.54	50.89
full length	NC_035615.1 vs NC_010650.1	59.43	65.71
full length	NC_035615.1 vs NC_053796.1	56.82	64.77
full length	NC_035615.1 vs NC_053803.1	52.57	61.14
full length	NC_035615.1 vs NC_053806.1	50	59.09
full length	NC_035615.1 vs NC_053809.1	50.54	58.6
full length	NC_035615.1 vs NC_053813.1	56.12	61.22
full length	NC_035615.1 vs NC_056988.1	42.68	49.37
full length	NC_035615.1 vs NC_057104.1	46.52	54.55
full length	NC_035615.1 vs NC_011638.1	53.8	60.33
full length	NC_035615.1 vs NC_012387.1	53.48	60.43
full length	NC_035615.1 vs NC_012461.1	51.27	58.38
truncated	NC_035615.1 vs NC_003041.1	21.96	24.71
full length	NC_035615.1 vs NC_036728.1	53.3	59.39
full length	NC_035615.1 vs NC_012374.1	55.43	63.59
full length	NC_035615.1 vs NC_035571.1	68.75	74.43
full length	NC_035615.1 vs NC_002658.1	46.59	55.11
full length	NC_035615.1 vs NC_006915.1	54.55	60.96
full length	NC_035615.1 vs NC_012389.1	58.15	63.59
full length	NC_035615.1 vs NC_027742.1	44.9	51.53
full length	NC_035615.1 vs NC_015112.1	44.39	52.04
full length	NC_035615.1 vs NC_039921.1	72.16	76.7
full length	NC_035615.1 vs NC_023263.1	52.84	61.93
full length	NC_035615.1 vs NC_025268.1	46.22	52.89
full length	NC_035615.1 vs NC_010339.1	54.55	61.5
full length	NC_035615.1 vs NC_065079.1	60.23	65.91
full length	NC_035615.1 vs NC_065082.1	56.82	64.2
full length	NC_035615.1 vs NC_065337.1	55.49	62.64
full length	NC_035615.1 vs NC_065750.1	51.78	55.84
full length	NC_035615.1 vs NC_068809.1	53.85	58.79
full length	NC_035615.1 vs NC_081578.1	42.68	47.28
full length	NC_035615.1 vs NC_081581.1	41	46.86
full length	NC_035615.1 vs NC_081583.1	45.98	50.89
full length	NC_035615.1 vs NC_081585.1	58.52	64.77
full length	NC_035615.1 vs NC_084043.1	66.48	73.08
full length	NC_035615.1 vs NC_085425.1	55.08	64.17
full length	NC_035621.1 vs NC_035822.1	68.98	72.19
full length	NC_035621.1 vs NC_037778.1	49.46	56.52
full length	NC_035621.1 vs NC_039420.1	45.65	53.8
full length	NC_035621.1 vs NC_039547.1	48.73	56.35
full length	NC_035621.1 vs NC_039551.1	52.94	60.96
truncated	NC_035621.1 vs NC_040138.1	23.85	27.62
full length	NC_035621.1 vs NC_047188.1	57.07	60.87
full length	NC_035621.1 vs NC_048987.1	51.27	58.88
full length	NC_035621.1 vs NC_049040.1	80.2	81.22
full length	NC_035621.1 vs NC_049042.1	84.24	84.78
full length	NC_035621.1 vs NC_049119.1	60.87	64.13
full length	NC_035621.1 vs NC_049121.1	61.96	65.22
full length	NC_035621.1 vs NC_049122.1	54.89	61.41
full length	NC_035621.1 vs NC_051518.1	52	54.22
full length	NC_035621.1 vs NC_051519.1	49.33	51.56
full length	NC_035621.1 vs NC_010650.1	60.87	63.04
full length	NC_035621.1 vs NC_053796.1	56.52	61.41
full length	NC_035621.1 vs NC_053803.1	55.43	59.24
full length	NC_035621.1 vs NC_053806.1	55.43	59.78
full length	NC_035621.1 vs NC_053809.1	60.43	65.24
full length	NC_035621.1 vs NC_053813.1	61.42	64.47
full length	NC_035621.1 vs NC_056988.1	53.56	57.32
full length	NC_035621.1 vs NC_057104.1	71.12	73.8
full length	NC_035621.1 vs NC_011638.1	90.22	90.76
full length	NC_035621.1 vs NC_012387.1	58.82	63.64
full length	NC_035621.1 vs NC_012461.1	71.57	75.13
truncated	NC_035621.1 vs NC_003041.1	25.78	27.73
full length	NC_035621.1 vs NC_036728.1	69.54	70.05
full length	NC_035621.1 vs NC_012374.1	89.13	90.22
full length	NC_035621.1 vs NC_035571.1	58.15	63.04
full length	NC_035621.1 vs NC_002658.1	50	56.52
full length	NC_035621.1 vs NC_006915.1	58.29	63.64
full length	NC_035621.1 vs NC_012389.1	80.43	83.7
full length	NC_035621.1 vs NC_027742.1	48.73	56.85
full length	NC_035621.1 vs NC_015112.1	49.75	57.87
full length	NC_035621.1 vs NC_039921.1	58.7	63.04
full length	NC_035621.1 vs NC_023263.1	46.74	51.63
full length	NC_035621.1 vs NC_025268.1	48	52
full length	NC_035621.1 vs NC_010339.1	58.82	64.17
full length	NC_035621.1 vs NC_065079.1	58.15	62.5
full length	NC_035621.1 vs NC_065082.1	59.24	63.04
full length	NC_035621.1 vs NC_065337.1	64.67	69.02
full length	NC_035621.1 vs NC_065750.1	57.36	61.42
full length	NC_035621.1 vs NC_068809.1	54.35	59.24
full length	NC_035621.1 vs NC_081578.1	45.61	49.37
full length	NC_035621.1 vs NC_081581.1	44.35	48.54
full length	NC_035621.1 vs NC_081583.1	50	54.46
full length	NC_035621.1 vs NC_081585.1	57.07	60.33
full length	NC_035621.1 vs NC_084043.1	61.41	66.3
full length	NC_035621.1 vs NC_085425.1	63.1	68.45
full length	NC_035822.1 vs NC_037778.1	47.59	53.48
full length	NC_035822.1 vs NC_039420.1	43.85	50.27
full length	NC_035822.1 vs NC_039547.1	50.76	58.88
full length	NC_035822.1 vs NC_039551.1	51.87	58.82
truncated	NC_035822.1 vs NC_040138.1	23.43	27.62
full length	NC_035822.1 vs NC_047188.1	54.01	59.89
full length	NC_035822.1 vs NC_048987.1	52.79	57.36
full length	NC_035822.1 vs NC_049040.1	63.96	68.53
full length	NC_035822.1 vs NC_049042.1	68.45	72.19
full length	NC_035822.1 vs NC_049119.1	61.5	65.24
full length	NC_035822.1 vs NC_049121.1	60.96	65.24
full length	NC_035822.1 vs NC_049122.1	55.08	60.43
full length	NC_035822.1 vs NC_051518.1	50.22	53.78
full length	NC_035822.1 vs NC_051519.1	50.67	54.22
full length	NC_035822.1 vs NC_010650.1	59.89	62.57
full length	NC_035822.1 vs NC_053796.1	56.68	63.1
full length	NC_035822.1 vs NC_053803.1	51.34	56.68
full length	NC_035822.1 vs NC_053806.1	58.29	62.57
full length	NC_035822.1 vs NC_053809.1	60.43	66.31
full length	NC_035822.1 vs NC_053813.1	64.97	68.02
full length	NC_035822.1 vs NC_056988.1	53.97	57.74
full length	NC_035822.1 vs NC_057104.1	60.43	64.17
full length	NC_035822.1 vs NC_011638.1	65.24	68.45
full length	NC_035822.1 vs NC_012387.1	61.5	68.45
full length	NC_035822.1 vs NC_012461.1	63.45	69.04
truncated	NC_035822.1 vs NC_003041.1	23.83	26.56
full length	NC_035822.1 vs NC_036728.1	62.94	66.5
full length	NC_035822.1 vs NC_012374.1	67.38	71.66
full length	NC_035822.1 vs NC_035571.1	56.68	61.5
full length	NC_035822.1 vs NC_002658.1	51.34	55.61
full length	NC_035822.1 vs NC_006915.1	60.43	67.38
full length	NC_035822.1 vs NC_012389.1	60.96	67.38
full length	NC_035822.1 vs NC_027742.1	52.79	59.9
full length	NC_035822.1 vs NC_015112.1	52.28	59.39
full length	NC_035822.1 vs NC_039921.1	58.29	63.1
full length	NC_035822.1 vs NC_023263.1	47.59	52.41
full length	NC_035822.1 vs NC_025268.1	50.67	55.11
full length	NC_035822.1 vs NC_010339.1	60.43	67.91
full length	NC_035822.1 vs NC_065079.1	61.5	65.78
full length	NC_035822.1 vs NC_065082.1	55.61	59.89
full length	NC_035822.1 vs NC_065337.1	57.75	63.64
full length	NC_035822.1 vs NC_065750.1	55.33	60.91
full length	NC_035822.1 vs NC_068809.1	55.08	58.29
full length	NC_035822.1 vs NC_081578.1	46.44	50.63
full length	NC_035822.1 vs NC_081581.1	46.44	51.05
full length	NC_035822.1 vs NC_081583.1	45.09	49.55
full length	NC_035822.1 vs NC_081585.1	52.41	56.15
full length	NC_035822.1 vs NC_084043.1	58.82	65.78
full length	NC_035822.1 vs NC_085425.1	62.57	70.05
full length	NC_037778.1 vs NC_039420.1	52.84	57.39
full length	NC_037778.1 vs NC_039547.1	51.78	57.87
full length	NC_037778.1 vs NC_039551.1	58.82	63.64
truncated	NC_037778.1 vs NC_040138.1	17.57	20.92
full length	NC_037778.1 vs NC_047188.1	44.32	53.98
full length	NC_037778.1 vs NC_048987.1	46.19	53.3
full length	NC_037778.1 vs NC_049040.1	44.16	51.27
full length	NC_037778.1 vs NC_049042.1	46.2	54.35
full length	NC_037778.1 vs NC_049119.1	47.46	55.37
full length	NC_037778.1 vs NC_049121.1	45.6	52.75
full length	NC_037778.1 vs NC_049122.1	44.89	52.27
full length	NC_037778.1 vs NC_051518.1	35.11	39.56
full length	NC_037778.1 vs NC_051519.1	36	40.44
full length	NC_037778.1 vs NC_010650.1	55.11	60.23
full length	NC_037778.1 vs NC_053796.1	46.02	53.98
full length	NC_037778.1 vs NC_053803.1	49.43	57.95
full length	NC_037778.1 vs NC_053806.1	48.3	55.11
full length	NC_037778.1 vs NC_053809.1	43.32	52.94
full length	NC_037778.1 vs NC_053813.1	45.69	52.79
full length	NC_037778.1 vs NC_056988.1	36.4	41
full length	NC_037778.1 vs NC_057104.1	48.66	57.22
full length	NC_037778.1 vs NC_011638.1	46.2	54.35
full length	NC_037778.1 vs NC_012387.1	43.85	52.94
full length	NC_037778.1 vs NC_012461.1	46.19	53.3
truncated	NC_037778.1 vs NC_003041.1	17.97	20.7
full length	NC_037778.1 vs NC_036728.1	38.58	45.18
full length	NC_037778.1 vs NC_012374.1	46.2	54.89
full length	NC_037778.1 vs NC_035571.1	46.02	53.41
full length	NC_037778.1 vs NC_002658.1	47.16	54.55
full length	NC_037778.1 vs NC_006915.1	45.45	54.01
full length	NC_037778.1 vs NC_012389.1	44.57	53.26
full length	NC_037778.1 vs NC_027742.1	41.62	50.76
full length	NC_037778.1 vs NC_015112.1	42.64	50.76
full length	NC_037778.1 vs NC_039921.1	46.02	53.41
full length	NC_037778.1 vs NC_023263.1	42.61	47.73
full length	NC_037778.1 vs NC_025268.1	37.78	43.56
full length	NC_037778.1 vs NC_010339.1	45.99	54.55
full length	NC_037778.1 vs NC_065079.1	50.57	56.25
full length	NC_037778.1 vs NC_065082.1	51.14	57.95
full length	NC_037778.1 vs NC_065337.1	51.1	57.14
full length	NC_037778.1 vs NC_065750.1	44.67	48.73
full length	NC_037778.1 vs NC_068809.1	45.6	53.85
full length	NC_037778.1 vs NC_081578.1	33.89	38.91
full length	NC_037778.1 vs NC_081581.1	32.64	37.66
full length	NC_037778.1 vs NC_081583.1	36.61	41.52
full length	NC_037778.1 vs NC_081585.1	44.32	50.57
full length	NC_037778.1 vs NC_084043.1	50	57.69
full length	NC_037778.1 vs NC_085425.1	47.06	55.61
full length	NC_039420.1 vs NC_039547.1	63.45	66.5
full length	NC_039420.1 vs NC_039551.1	65.78	68.45
truncated	NC_039420.1 vs NC_040138.1	17.57	21.34
full length	NC_039420.1 vs NC_047188.1	48.84	59.3
full length	NC_039420.1 vs NC_048987.1	44.67	52.28
full length	NC_039420.1 vs NC_049040.1	44.67	52.79
full length	NC_039420.1 vs NC_049042.1	45.65	54.89
full length	NC_039420.1 vs NC_049119.1	49.15	58.19
full length	NC_039420.1 vs NC_049121.1	47.25	55.49
full length	NC_039420.1 vs NC_049122.1	49.42	59.88
full length	NC_039420.1 vs NC_051518.1	38.67	43.56
full length	NC_039420.1 vs NC_051519.1	38.67	44
full length	NC_039420.1 vs NC_010650.1	50.57	59.09
full length	NC_039420.1 vs NC_053796.1	43.18	52.84
full length	NC_039420.1 vs NC_053803.1	43.6	53.49
full length	NC_039420.1 vs NC_053806.1	52.33	60.47
full length	NC_039420.1 vs NC_053809.1	39.04	49.73
full length	NC_039420.1 vs NC_053813.1	43.65	52.28
full length	NC_039420.1 vs NC_056988.1	36.4	42.26
full length	NC_039420.1 vs NC_057104.1	43.85	53.48
full length	NC_039420.1 vs NC_011638.1	46.74	55.98
full length	NC_039420.1 vs NC_012387.1	41.71	52.94
full length	NC_039420.1 vs NC_012461.1	44.67	53.3
truncated	NC_039420.1 vs NC_003041.1	18.36	21.88
full length	NC_039420.1 vs NC_036728.1	44.16	51.27
full length	NC_039420.1 vs NC_012374.1	46.74	56.52
full length	NC_039420.1 vs NC_035571.1	54.07	63.37
full length	NC_039420.1 vs NC_002658.1	52.91	61.63
full length	NC_039420.1 vs NC_006915.1	43.85	54.01
full length	NC_039420.1 vs NC_012389.1	50.54	59.78
full length	NC_039420.1 vs NC_027742.1	43.65	52.28
full length	NC_039420.1 vs NC_015112.1	43.15	51.78
full length	NC_039420.1 vs NC_039921.1	54.07	64.53
full length	NC_039420.1 vs NC_023263.1	52.91	61.05
full length	NC_039420.1 vs NC_025268.1	38.22	45.78
full length	NC_039420.1 vs NC_010339.1	44.39	54.55
full length	NC_039420.1 vs NC_065079.1	51.7	59.66
full length	NC_039420.1 vs NC_065082.1	52.84	63.07
full length	NC_039420.1 vs NC_065337.1	47.25	52.2
full length	NC_039420.1 vs NC_065750.1	40.61	48.22
full length	NC_039420.1 vs NC_068809.1	42.31	52.2
full length	NC_039420.1 vs NC_081578.1	33.47	39.75
full length	NC_039420.1 vs NC_081581.1	33.89	41
full length	NC_039420.1 vs NC_081583.1	36.61	42.86
full length	NC_039420.1 vs NC_081585.1	48.26	58.14
full length	NC_039420.1 vs NC_084043.1	45.05	53.85
full length	NC_039420.1 vs NC_085425.1	47.59	57.22
full length	NC_039547.1 vs NC_039551.1	75.13	78.68
truncated	NC_039547.1 vs NC_040138.1	24.69	29.71
full length	NC_039547.1 vs NC_047188.1	41.62	52.79
full length	NC_039547.1 vs NC_048987.1	52.79	61.93
full length	NC_039547.1 vs NC_049040.1	50.25	59.39
full length	NC_039547.1 vs NC_049042.1	51.78	59.9
full length	NC_039547.1 vs NC_049119.1	46.19	54.82
full length	NC_039547.1 vs NC_049121.1	44.16	51.78
full length	NC_039547.1 vs NC_049122.1	44.67	52.79
full length	NC_039547.1 vs NC_051518.1	45.33	51.56
full length	NC_039547.1 vs NC_051519.1	44.89	51.11
full length	NC_039547.1 vs NC_010650.1	44.16	51.78
full length	NC_039547.1 vs NC_053796.1	42.13	52.28
full length	NC_039547.1 vs NC_053803.1	41.62	52.28
full length	NC_039547.1 vs NC_053806.1	44.67	51.27
full length	NC_039547.1 vs NC_053809.1	43.65	53.81
full length	NC_039547.1 vs NC_053813.1	49.75	59.39
full length	NC_039547.1 vs NC_056988.1	44.35	50.63
full length	NC_039547.1 vs NC_057104.1	50.76	59.9
full length	NC_039547.1 vs NC_011638.1	49.24	56.85
full length	NC_039547.1 vs NC_012387.1	45.69	54.82
full length	NC_039547.1 vs NC_012461.1	55.84	66.5
truncated	NC_039547.1 vs NC_003041.1	25.78	30.08
full length	NC_039547.1 vs NC_036728.1	55.84	63.96
full length	NC_039547.1 vs NC_012374.1	47.21	55.33
full length	NC_039547.1 vs NC_035571.1	46.19	55.33
full length	NC_039547.1 vs NC_002658.1	43.65	50.76
full length	NC_039547.1 vs NC_006915.1	45.18	54.82
full length	NC_039547.1 vs NC_012389.1	49.24	60.41
full length	NC_039547.1 vs NC_027742.1	51.78	63.45
full length	NC_039547.1 vs NC_015112.1	50.76	62.44
full length	NC_039547.1 vs NC_039921.1	46.19	55.33
full length	NC_039547.1 vs NC_023263.1	43.65	51.27
full length	NC_039547.1 vs NC_025268.1	44.89	54.67
full length	NC_039547.1 vs NC_010339.1	45.69	55.33
full length	NC_039547.1 vs NC_065079.1	49.75	57.87
full length	NC_039547.1 vs NC_065082.1	45.69	54.31
full length	NC_039547.1 vs NC_065337.1	48.73	55.33
full length	NC_039547.1 vs NC_065750.1	49.75	59.39
full length	NC_039547.1 vs NC_068809.1	44.16	53.3
full length	NC_039547.1 vs NC_081578.1	38.49	44.35
full length	NC_039547.1 vs NC_081581.1	39.33	46.03
full length	NC_039547.1 vs NC_081583.1	42.86	50.45
full length	NC_039547.1 vs NC_081585.1	39.09	47.21
full length	NC_039547.1 vs NC_084043.1	47.72	56.85
full length	NC_039547.1 vs NC_085425.1	52.28	61.93
truncated	NC_039551.1 vs NC_040138.1	21.76	25.94
full length	NC_039551.1 vs NC_047188.1	44.92	55.61
full length	NC_039551.1 vs NC_048987.1	50.76	60.41
full length	NC_039551.1 vs NC_049040.1	50.25	58.38
full length	NC_039551.1 vs NC_049042.1	50.8	59.89
full length	NC_039551.1 vs NC_049119.1	45.99	55.61
full length	NC_039551.1 vs NC_049121.1	49.2	57.75
full length	NC_039551.1 vs NC_049122.1	45.45	52.94
full length	NC_039551.1 vs NC_051518.1	40	46.22
full length	NC_039551.1 vs NC_051519.1	41.78	47.56
full length	NC_039551.1 vs NC_010650.1	51.34	58.29
full length	NC_039551.1 vs NC_053796.1	47.06	56.15
full length	NC_039551.1 vs NC_053803.1	44.39	52.41
full length	NC_039551.1 vs NC_053806.1	46.52	54.01
full length	NC_039551.1 vs NC_053809.1	48.13	58.29
full length	NC_039551.1 vs NC_053813.1	50.76	60.41
full length	NC_039551.1 vs NC_056988.1	41.84	46.86
full length	NC_039551.1 vs NC_057104.1	50.8	59.89
full length	NC_039551.1 vs NC_011638.1	49.73	58.29
full length	NC_039551.1 vs NC_012387.1	51.34	60.96
full length	NC_039551.1 vs NC_012461.1	51.78	60.41
truncated	NC_039551.1 vs NC_003041.1	23.05	28.13
full length	NC_039551.1 vs NC_036728.1	50.76	57.87
full length	NC_039551.1 vs NC_012374.1	50.8	60.43
full length	NC_039551.1 vs NC_035571.1	48.13	56.15
full length	NC_039551.1 vs NC_002658.1	46.52	52.41
full length	NC_039551.1 vs NC_006915.1	51.87	62.03
full length	NC_039551.1 vs NC_012389.1	50.8	60.96
full length	NC_039551.1 vs NC_027742.1	45.18	55.84
full length	NC_039551.1 vs NC_015112.1	45.18	55.84
full length	NC_039551.1 vs NC_039921.1	48.13	57.22
full length	NC_039551.1 vs NC_023263.1	47.59	54.01
full length	NC_039551.1 vs NC_025268.1	41.78	51.11
full length	NC_039551.1 vs NC_010339.1	52.41	62.57
full length	NC_039551.1 vs NC_065079.1	50.27	57.75
full length	NC_039551.1 vs NC_065082.1	51.87	60.96
full length	NC_039551.1 vs NC_065337.1	54.55	61.5
full length	NC_039551.1 vs NC_065750.1	49.75	57.87
full length	NC_039551.1 vs NC_068809.1	47.59	57.22
full length	NC_039551.1 vs NC_081578.1	36.82	43.1
full length	NC_039551.1 vs NC_081581.1	36.82	43.93
full length	NC_039551.1 vs NC_081583.1	40.18	46.88
full length	NC_039551.1 vs NC_081585.1	44.92	53.48
full length	NC_039551.1 vs NC_084043.1	50.8	59.89
full length	NC_039551.1 vs NC_085425.1	56.68	66.84
truncated	NC_040138.1 vs NC_047188.1	20.92	24.27
truncated	NC_040138.1 vs NC_048987.1	25.1	30.54
truncated	NC_040138.1 vs NC_049040.1	27.62	31.38
truncated	NC_040138.1 vs NC_049042.1	23.85	28.03
truncated	NC_040138.1 vs NC_049119.1	17.57	22.59
truncated	NC_040138.1 vs NC_049121.1	20.92	24.69
truncated	NC_040138.1 vs NC_049122.1	15.9	20.92
truncated	NC_040138.1 vs NC_051518.1	28.99	33.19
truncated	NC_040138.1 vs NC_051519.1	30.25	34.87
truncated	NC_040138.1 vs NC_010650.1	21.43	23.95
truncated	NC_040138.1 vs NC_053796.1	18.41	23.85
truncated	NC_040138.1 vs NC_053803.1	15.13	19.33
truncated	NC_040138.1 vs NC_053806.1	15.06	19.67
truncated	NC_040138.1 vs NC_053809.1	20.17	24.37
truncated	NC_040138.1 vs NC_053813.1	25.21	29.41
truncated	NC_040138.1 vs NC_056988.1	32.22	37.66
truncated	NC_040138.1 vs NC_057104.1	22.18	28.03
truncated	NC_040138.1 vs NC_011638.1	23.43	27.2
truncated	NC_040138.1 vs NC_012387.1	24.27	27.62
truncated	NC_040138.1 vs NC_012461.1	28.45	33.05
truncated	NC_040138.1 vs NC_003041.1	60.69	68.21
truncated	NC_040138.1 vs NC_036728.1	25.94	29.29
truncated	NC_040138.1 vs NC_012374.1	23.85	27.62
truncated	NC_040138.1 vs NC_035571.1	22.59	26.36
truncated	NC_040138.1 vs NC_002658.1	15.9	19.25
truncated	NC_040138.1 vs NC_006915.1	22.59	26.36
truncated	NC_040138.1 vs NC_012389.1	21.34	26.36
truncated	NC_040138.1 vs NC_027742.1	25.21	28.57
truncated	NC_040138.1 vs NC_015112.1	24.37	28.15
truncated	NC_040138.1 vs NC_039921.1	23.43	26.78
truncated	NC_040138.1 vs NC_023263.1	17.15	20.92
truncated	NC_040138.1 vs NC_025268.1	30.96	36.82
truncated	NC_040138.1 vs NC_010339.1	22.18	26.36
truncated	NC_040138.1 vs NC_065079.1	18.83	22.59
truncated	NC_040138.1 vs NC_065082.1	17.99	22.18
truncated	NC_040138.1 vs NC_065337.1	23.85	28.03
truncated	NC_040138.1 vs NC_065750.1	29.71	33.47
truncated	NC_040138.1 vs NC_068809.1	23.43	28.45
truncated	NC_040138.1 vs NC_081578.1	44.77	48.95
truncated	NC_040138.1 vs NC_081581.1	42.68	46.44
truncated	NC_040138.1 vs NC_081583.1	39.75	44.77
truncated	NC_040138.1 vs NC_081585.1	24.27	26.36
truncated	NC_040138.1 vs NC_084043.1	23.01	26.36
truncated	NC_040138.1 vs NC_085425.1	25.1	28.87
full length	NC_047188.1 vs NC_048987.1	51.27	59.39
full length	NC_047188.1 vs NC_049040.1	51.27	55.33
full length	NC_047188.1 vs NC_049042.1	53.8	59.24
full length	NC_047188.1 vs NC_049119.1	58.76	66.67
full length	NC_047188.1 vs NC_049121.1	52.75	56.59
full length	NC_047188.1 vs NC_049122.1	54.07	65.12
full length	NC_047188.1 vs NC_051518.1	47.56	49.78
full length	NC_047188.1 vs NC_051519.1	44.89	48.89
full length	NC_047188.1 vs NC_010650.1	59.66	65.91
full length	NC_047188.1 vs NC_053796.1	57.39	64.77
full length	NC_047188.1 vs NC_053803.1	59.88	66.86
full length	NC_047188.1 vs NC_053806.1	55.23	61.63
full length	NC_047188.1 vs NC_053809.1	52.94	58.82
full length	NC_047188.1 vs NC_053813.1	55.84	59.9
full length	NC_047188.1 vs NC_056988.1	42.68	48.95
full length	NC_047188.1 vs NC_057104.1	48.13	56.15
full length	NC_047188.1 vs NC_011638.1	52.72	58.15
full length	NC_047188.1 vs NC_012387.1	54.01	62.03
full length	NC_047188.1 vs NC_012461.1	51.78	58.38
[truncated: 927 more rows]
