# Supplementary material for: Patchy Phylogenetic Distribution and Poor Translational Adaptation of a Nested ORF in the Mammalian Mitochondrial cytb Gene
Source: Genes (Basel). 2025 Jul 17;16(7):833. doi: 10.3390/genes16070833 (PMC12294625; doi:10.3390/genes16070833)
Supplement: Supplementary file 1 [file genes-16-00833-s001.zip › genes-3747614-supplementary/Table S4 Bioinformatics prediction of characteristics of proteins encoded by nested genes.xlsx]

## Sheet: Primates
Serial number	Accession number of mitochondrial genome	Organism	Amino acids‘ length of nested ORF	Isoelectric point	Probability of presequence	Likelihood of signal peptide (Sec/SPI)	Subcellular localization	Number of predicted TMRs	Domain	Source of nuclear codon usage	Number of CDS in the codon database	Number of codon in the codon database
1	NC_018096.1	Saimiri boliviensis boliviensis	171 aa	11.542	0.315	0	Extracellular	0	no	from RefSeq	44181	27434889
2	NC_019800.1	Ateles belzebuth	171 aa	10.773	0.189	0	Cytoplasm	0	no	from GenBank	60	11917
3	NC_021943.1	Cercocebus chrysogaster	171 aa	11.745	0.935	0	Cytoplasm|Extracellular	0	no	from GenBank	13	5546
4	NC_021951.1	Lagothrix lagotricha	171 aa	11.15	0.654	0	Cytoplasm|Extracellular	0	no	from GenBank	315	63326
5	NC_023211.1	Saimiri oerstedii citrinellus	171 aa	11.646	0.164	0	Extracellular|Peroxisome	0	no	Unavailable	Unavailable	Unavailable
6	NC_026095.1	Indri indri	172 aa	11.282	0.939	0	Cytoplasm	0	no	Unavailable	Unavailable	Unavailable
7	NC_027449.1	Macaca cyclopis	183 aa	11.437	0.09	0	Cytoplasm|Peroxisome	0	no	from GenBank	26	3943
8	NC_027604.1	Macaca leonina	229 aa	11.339	0.204	0	Cytoplasm|Nucleus	0	no	from GenBank	134	37837
9	NC_034738.1	Lepilemur hollandorum	185 aa	11.654	0.138	0	Cytoplasm	0	no	Unavailable	Unavailable	Unavailable
10	NC_037853.1	Gorilla beringei	152 aa	11.923	0.244	0	Cytoplasm|Extracellular	0	no	from GenBank	2	216
11	NC_010299.1	Daubentonia madagascariensis	230 aa	12.073	0.217	0	Cytoplasm|Extracellular	0	no	from GenBank	123	30965
12	NC_012764.1	Perodicticus potto	218 aa	11.95	0.857	0	Cytoplasm|Extracellular	0	no	from GenBank	32	6726
13	NC_002811.1	Tarsius bancanus	177 aa	11.752	0.998	0	Extracellular	0	no	Unavailable	Unavailable	Unavailable
14	NC_013993.1	Homo sapiens subsp. 'Denisova'	187 aa	11.989	0.126	0	Cytoplasm	0	no	Unavailable	Unavailable	Unavailable
15	NC_014047.1	Symphalangus syndactylus	230 aa	12.159	0.662	0	Cytoplasm	0	no	from GenBank	202	67069
16	NC_014051.1	Nomascus siki	222 aa	11.837	0.354	0	Cytoplasm	0	no	from GenBank	1	244
17	NC_008066.1	Chlorocebus sabaeus	197 aa	11.844	0.699	0	Cytoplasm|Nucleus	0	no	from RefSeq	60628	42333424
18	NC_021957.1	Nomascus leucogenys	222 aa	11.805	0.294	0	Cytoplasm	0	no	from RefSeq	50385	33028112
19	NC_028592.1	Cercocebus atys	184 aa	11.509	0.971	0	Cytoplasm	0	no	from RefSeq	64628	45241309
20	NC_011137.1	Homo sapiens neanderthalensis	187 aa	11.849	0.228	0	Cytoplasm	0	no	from GenBank	5	183
21	NC_012920.1	Homo sapiens	187 aa	11.965	0.26	0	Cytoplasm|Nucleus|Extracellular	0	no	from RefSeq	123938	80831647
22	NC_064168.1	Saimiri ustus	171 aa	11.599	0.323	0	Extracellular	0	no	from GenBank	6	1040
23	NC_064173.1	Saimiri oerstedii	171 aa	11.637	0.123	0	Extracellular|Peroxisome	0	no	from GenBank	7	3135
24	NC_064182.1	Saimiri cassiquiarensis	171 aa	11.714	0.179	0	Extracellular	0	no	Unavailable	Unavailable	Unavailable
25	NC_064183.1	Saimiri macrodon	171 aa	11.483	0.186	0	Extracellular	0	no	Unavailable	Unavailable	Unavailable
26	NC_064190.1	Ateles chamek	171 aa	10.917	0.16	0	Cytoplasm	0	no	from GenBank	51	2579
27	NC_065434.1	Cheirogaleus medius	175 aa	11.278	0.15	0	Cytoplasm|Extracellular	0	no	from GenBank	366	37372
28	NC_084368.1	Lagothrix poeppigii	171 aa	11.183	0.584	0	Cytoplasm|Extracellular	0	no	from GenBank	6	1239

## Sheet: Rodentia
Serial number	Accession number of mitochondrial genome	Organism	Amino acids‘ length of nested ORF	Isoelectric point	Probability of presequence	Likelihood of signal peptide (Sec/SPI)	Subcellular localization	Number of predicted TMRs	Domain	Source of nuclear codon usage	Number of CDS in the codon database	Number of codon in the codon database
1	NC_014861.1	Rattus tunneyi	172 aa	11.5	0.428	0	Transmembrane|Soluble	0	no	from GenBank	3	270
2	NC_014864.1	Rattus villosissimus	177 aa	11.639	0.254	0	Transmembrane|Soluble	0	no	from GenBank	14	2628
3	NC_014867.1	Rattus fuscipes	197 aa	12.069	0.234	0	Transmembrane|Soluble	0	no	from GenBank	11	2570
4	NC_014871.1	Rattus sordidus	197 aa	11.719	0.554	0	Transmembrane|Soluble	0	no	from GenBank	6	1690
5	NC_014855.1	Rattus leucopus	177 aa	11.564	0.54	0	Transmembrane|Soluble	0	no	from GenBank	12	3138
6	NC_019584.1	Apodemus draco	171 aa	11.139	0.796	0	Transmembrane|Soluble	0	no	from GenBank	58	16812
7	NC_019585.1	Apodemus latronum	186 aa	11.553	0.613	0	Transmembrane|Soluble	0	no	from GenBank	77	25964
8	NC_020756.1	Spalax carmeli	172 aa	11.811	0.92	0	Transmembrane|Soluble	0	no	from GenBank	16	4943
9	NC_023960.1	Niviventer confucianus	187 aa	11.945	0.713	0	Transmembrane|Soluble	0	no	from GenBank	414	160190
10	NC_024592.1	Urocricetus kamensis	225 aa	11.879	0.912	0	Transmembrane|Soluble	0	no	from GenBank	5	1622
11	NC_025270.1	Mus cookii	197 aa	11.48	0.767	0	Transmembrane|Soluble	0	no	from GenBank	70	23307
12	NC_025952.1	Mus spretus	172 aa	11.454	0.914	0	Soluble	0	no	from GenBank	488	79398
13	NC_027932.1	Micromys minutus	176 aa	11.432	0.893	0	Soluble	0	no	from GenBank	23	7797
14	NC_028335.1	Bandicota indica	187 aa	11.514	0.066	0	Transmembrane|Soluble	0	no	from GenBank	38	16196
15	NC_028625.1	Castor fiber	181 aa	11.99	0.847	0	Transmembrane|Soluble	0	no	from GenBank	378	260404
16	NC_029760.1	Onychomys leucogaster	171 aa	11.469	0.447	0	Transmembrane|Soluble	0	no	from GenBank	19	3661
17	NC_029888.1	Rattus tiomanicus	184 aa	11.838	0.447	0	Transmembrane|Soluble	0	no	from GenBank	16	7359
18	NC_030342.1	Mus famulus	239 aa	11.714	0.394	0	Transmembrane|Soluble	0	no	from GenBank	16	3658
19	NC_033382.1	Typhlomys cinereus	171 aa	11.489	0.938	0	Transmembrane|Soluble	0	no	from GenBank	8	2572
20	NC_033912.1	Castor canadensis	177 aa	11.661	0.279	0	Soluble	0	no	from RefSeq	34849	19173718
21	NC_006914.1	Mus musculus domesticus	187 aa	11.708	0.661	0	Transmembrane|Soluble	0	no	from GenBank	3569	825694
22	NC_035593.1	Peromyscus attwateri	176 aa	11.639	0.476	0	Transmembrane|Soluble	0	no	from GenBank	15	2813
23	NC_035598.1	Peromyscus pectoralis	172 aa	12.234	0.482	0	Transmembrane|Soluble	0	no	from GenBank	7	1317
24	NC_035594.1	Neotoma mexicana	176 aa	12	0.29	0	Transmembrane|Soluble	0	no	from GenBank	22	3609
25	NC_035614.1	Peromyscus crinitus	184 aa	11.752	0.666	0	Transmembrane|Soluble	0	no	from GenBank	28	3993
26	NC_035615.1	Neotomodon alstoni	175 aa	11.639	0.133	0	Transmembrane|Soluble	0	no	from GenBank	12	3461
27	NC_035621.1	Rattus baluensis	184 aa	11.965	0.457	0	Transmembrane|Soluble	0	no	from GenBank	2321	100766
28	NC_035822.1	Niviventer cremoriventer	187 aa	11.945	0.489	0	Soluble	0	no	from GenBank	146	12719
29	NC_037778.1	Echimys saturnus	176 aa	11.289	0.65	0	Transmembrane|Soluble	0	no	Unavailable	Unavailable	Unavailable
30	NC_039420.1	Proechimys roberti	172 aa	11.298	0.761	0	Transmembrane|Soluble	0	no	Unavailable	Unavailable	Unavailable
31	NC_039547.1	Proechimys mincae	197 aa	11.531	0.592	0	Soluble	0	no	Unavailable	Unavailable	Unavailable
32	NC_039551.1	Proechimys trinitatis	187 aa	11.782	0.793	0	Soluble	0	no	Unavailable	Unavailable	Unavailable
33	NC_040138.1	Neodon fuscus	156 aa	11.496	0.156	0	Soluble	0	no	from GenBank	2	621
34	NC_047188.1	Peromyscus eremicus	172 aa	12.113	0.229	0	Transmembrane|Soluble	0	no	from GenBank	62	11433
35	NC_048987.1	Eospalax smithii	197 aa	11.326	0.889	0	Transmembrane|Soluble	0	no	Unavailable	Unavailable	Unavailable
36	NC_049040.1	Rattus hoogerwerfi	197 aa	12.069	0.393	0	Transmembrane|Soluble	0	no	Unavailable	Unavailable	Unavailable
37	NC_049042.1	Rattus korinchi	184 aa	11.725	0.072	0	Transmembrane|Soluble	0	no	Unavailable	Unavailable	Unavailable
38	NC_049119.1	Maxomys whiteheadi	177 aa	11.242	0.606	0	Transmembrane|Soluble	0	no	from GenBank	176	12032
39	NC_049121.1	Chiropodomys gliroides	182 aa	11.628	0.947	0	Transmembrane|Soluble	0	no	from GenBank	25	7375
40	NC_049122.1	Apodemus sylvaticus	172 aa	11.174	0.867	0	Transmembrane|Soluble	0	no	from GenBank	224	30159
41	NC_051518.1	Stenocephalemys albocaudata	224 aa	11.932	0.728	0	Transmembrane|Soluble	0	no	from GenBank	21	7093
42	NC_051519.1	Stenocephalemys zimai	224 aa	11.723	0.435	0	Transmembrane|Soluble	0	no	Unavailable	Unavailable	Unavailable
43	NC_010650.1	Mus terricolor	175 aa	11.589	0.735	0	Transmembrane|Soluble	0	no	from GenBank	25	7019
44	NC_053796.1	Grammomys surdaster	176 aa	11.681	0.98	0	Transmembrane|Soluble	0	no	from RefSeq	38030	22395707
45	NC_053803.1	Mylomys dybowskii	171 aa	11.602	0.212	0	Transmembrane|Soluble	0	no	from GenBank	2	593
46	NC_053806.1	Hybomys univittatus	172 aa	11.225	0.703	0	Transmembrane|Soluble	0	no	from GenBank	15	4738
47	NC_053809.1	Hybomys planifrons	186 aa	11.844	0.124	0	Soluble	0	no	from GenBank	5	1485
48	NC_053813.1	Thamnomys kempi	196 aa	11.489	0.46	0	Transmembrane|Soluble	0	no	Unavailable	Unavailable	Unavailable
49	NC_056988.1	Maxomys ochraceiventer	239 aa	12.097	0.638	0	Transmembrane|Soluble	0	no	from GenBank	30	1193
50	NC_057104.1	Bandicota bengalensis	187 aa	11.664	0.229	0	Transmembrane|Soluble	0	no	from GenBank	16	5456
51	NC_011638.1	Rattus tanezumi	184 aa	11.47	0.322	0	Transmembrane|Soluble	0	no	from GenBank	133	51240
52	NC_012387.1	Mus musculus castaneus	187 aa	11.807	0.589	0	Transmembrane|Soluble	0	no	from GenBank	484	77033
53	NC_012461.1	Rattus praetor	197 aa	11.818	0.103	0	Transmembrane|Soluble	0	no	from GenBank	9	2577
54	NC_003041.1	Microtus kikuchii	173 aa	11.745	0.246	0	Soluble	0	no	from GenBank	9	2568
55	NC_036728.1	Sundamys infraluteus	197 aa	11.672	0.171	0	Transmembrane|Soluble	0	no	from GenBank	6	2404
56	NC_012374.1	Rattus rattus	184 aa	11.838	0.794	0	Transmembrane|Soluble	0	no	from RefSeq	33853	19490803
57	NC_035571.1	Peromyscus polionotus	172 aa	11.542	0.43	0	Soluble	0	no	from GenBank	70	11483
58	NC_002658.1	Thryonomys swinderianus	172 aa	11.943	0.901	0	Transmembrane|Soluble	0	no	from GenBank	45	10673
59	NC_006915.1	Mus musculus molossinus	187 aa	11.787	0.538	0	Transmembrane|Soluble	0	no	from GenBank	120	39422
60	NC_012389.1	Rattus exulans	184 aa	11.996	0.433	0	Transmembrane|Soluble	0	no	from GenBank	86	27412
61	NC_027742.1	Fukomys damarensis	196 aa	11.827	0.084	0	Transmembrane|Soluble	0	no	from RefSeq	46172	29699155
62	NC_015112.1	Heterocephalus glaber	196 aa	11.86	0.078	0	Soluble	0	no	from RefSeq	59879	41031245
63	NC_039921.1	Peromyscus maniculatus bairdii	172 aa	11.727	0.285	0	Transmembrane|Soluble	0	no	from RefSeq	53856	35922689
64	NC_023263.1	Meriones unguiculatus	172 aa	11.243	0.664	0	Transmembrane|Soluble	0	no	from RefSeq	38417	23067121
65	NC_025268.1	Mus caroli	225 aa	11.388	0.708	0	Transmembrane|Soluble	0	no	from RefSeq	47044	32691726
66	NC_010339.1	Mus musculus musculus	187 aa	11.734	0.535	0	Transmembrane|Soluble	0	no	from GenBank	1157	310339
67	NC_065079.1	Mastomys angolensis	176 aa	11.443	0.792	0	Transmembrane|Soluble	0	no	Unavailable	Unavailable	Unavailable
68	NC_065082.1	Praomys hartwigi	176 aa	11.685	0.702	0	Transmembrane	0	no	from GenBank	8	1642
69	NC_065337.1	Solomys ponceleti	182 aa	11.978	0.232	0	Transmembrane|Soluble	0	no	Unavailable	Unavailable	Unavailable
70	NC_065750.1	Chionomys nivalis	197 aa	12.078	0.605	0	Transmembrane|Soluble	0	no	from GenBank	64	10857
71	NC_068809.1	Neotoma albigula	182 aa	11.654	0.342	0	Transmembrane|Soluble	0	no	from GenBank	94	36375
72	NC_081578.1	Neodon medogensis	239 aa	11.952	0.263	0	Transmembrane|Soluble	0	no	Unavailable	Unavailable	Unavailable
73	NC_081581.1	Alexandromys limnophilus	239 aa	11.884	0.186	0	Soluble	0	no	Unavailable	Unavailable	Unavailable
74	NC_081583.1	Neodon linzhiensis	224 aa	11.778	0.062	0	Transmembrane|Soluble	0	no	Unavailable	Unavailable	Unavailable
75	NC_081585.1	Neodon shergylaensis	172 aa	11.855	0.716	0	Transmembrane|Soluble	0	no	Unavailable	Unavailable	Unavailable
76	NC_084043.1	Peromyscus hooperi	182 aa	12.142	0.825	0	Transmembrane|Soluble	0	no	from GenBank	3	921
77	NC_085425.1	Mus spicilegus	187 aa	11.74	0.202	0	Transmembrane|Soluble	0	no	from GenBank	109	26185
