# Supplementary material for: Patchy Phylogenetic Distribution and Poor Translational Adaptation of a Nested ORF in the Mammalian Mitochondrial cytb Gene
Source: Genes (Basel). 2025 Jul 17;16(7):833. doi: 10.3390/genes16070833 (PMC12294625; doi:10.3390/genes16070833)
Supplement: Supplementary file 1 [file genes-16-00833-s001.zip › genes-3747614-supplementary/Table S5 Detecting internal stop codons in cytochrome b genes under the standard genetic code across Primates and Rodentia.xlsx]

## Sheet: Primates
Serial number	Accession number of mitochondrial genome	Length of cytb gene	Internal stop codon in condiction of standard code	Position of internal stop codon
1	NC_018096.1	1140	TGA	88-90
2	NC_019800.1	1140	TGA	88-90
3	NC_021943.1	1141	TGA	88-90
4	NC_021951.1	1140	TGA	88-90
5	NC_023211.1	1140	TGA	88-90
6	NC_026095.1	1140	TGA	88-90
7	NC_027449.1	1141	TGA	88-90
8	NC_027604.1	1141	TGA	88-90
9	NC_034738.1	1140	TGA	91-93
10	NC_037853.1	1141	TGA	88-90
11	NC_010299.1	1140	TGA	88-90
12	NC_012764.1	1140	TGA	88-90
13	NC_002811.1	1140	TGA	88-90
14	NC_013993.1	1141	TGA	88-90
15	NC_014047.1	1141	TGA	88-90
16	NC_014051.1	1141	TGA	88-90
17	NC_008066.1	1141	TGA	88-90
18	NC_021957.1	1141	TGA	88-90
19	NC_028592.1	1141	TGA	88-90
20	NC_011137.1	1141	TGA	88-90
21	NC_012920.1	1141	TGA	88-90
22	NC_064168.1	1140	TGA	88-90
23	NC_064173.1	1140	TGA	88-90
24	NC_064182.1	1140	TGA	88-90
25	NC_064183.1	1140	TGA	88-90
26	NC_064190.1	1140	TGA	88-90
27	NC_065434.1	1140	TGA	88-90
28	NC_084368.1	1140	TGA	88-90

## Sheet: Rodentia
Serial number	Accession number of mitochondrial genome	Length of cytb gene	Internal stop codon in condiction of standard code	Position of internal stop codon
1	NC_014861.1	1143	TGA	88-90
2	NC_014864.1	1143	TGA	88-90
3	NC_014867.1	1143	TGA	88-90
4	NC_014871.1	1143	TGA	88-90
5	NC_014855.1	1143	TGA	88-90
6	NC_019584.1	1144	TGA	88-90
7	NC_019585.1	1144	TGA	88-90
8	NC_020756.1	1140	TGA	88-90
9	NC_023960.1	1141	TGA	88-90
10	NC_024592.1	1144	TGA	88-90
11	NC_025270.1	1144	TGA	88-90
12	NC_025952.1	1144	TGA	88-90
13	NC_027932.1	1144	TGA	88-90
14	NC_028335.1	1144	TGA	88-90
15	NC_028625.1	1140	TGA	88-90
16	NC_029760.1	1144	TGA	88-90
17	NC_029888.1	1143	TGA	88-90
18	NC_030342.1	1144	TGA	88-90
19	NC_033382.1	1140	TGA	88-90
20	NC_033912.1	1140	TGA	88-90
21	NC_006914.1	1144	TGA	88-90
22	NC_035593.1	1144	TGA	88-90
23	NC_035598.1	1144	TGA	88-90
24	NC_035594.1	1144	TGA	88-90
25	NC_035614.1	1144	TGA	88-90
26	NC_035615.1	1144	TGA	88-90
27	NC_035621.1	1143	TGA	88-90
28	NC_035822.1	1144	TGA	88-90
29	NC_037778.1	1140	TGA	88-90
30	NC_039420.1	1140	TGA	88-90
31	NC_039547.1	1140	TGA	88-90
32	NC_039551.1	1140	TGA	88-90
33	NC_040138.1	1143	TGA	88-90
34	NC_047188.1	1144	TGA	88-90
35	NC_048987.1	1144	TGA	88-90
36	NC_049040.1	1143	TGA	88-90
37	NC_049042.1	1143	TGA	88-90
38	NC_049119.1	1144	TGA	88-90
39	NC_049121.1	1144	TGA	88-90
40	NC_049122.1	1144	TGA	88-90
41	NC_051518.1	1144	TGA	88-90
42	NC_051519.1	1144	TGA	88-90
43	NC_010650.1	1144	TGA	88-90
44	NC_053796.1	1144	TGA	88-90
45	NC_053803.1	1144	TGA	88-90
46	NC_053806.1	1144	TGA	88-90
47	NC_053809.1	1144	TGA	88-90
48	NC_053813.1	1144	TGA	88-90
49	NC_056988.1	1144	TGA	88-90
50	NC_057104.1	1144	TGA	88-90
51	NC_011638.1	1143	TGA	88-90
52	NC_012387.1	1144	TGA	88-90
53	NC_012461.1	1143	TGA	88-90
54	NC_003041.1	1143	TGA	88-90
55	NC_036728.1	1144	TGA	88-90
56	NC_012374.1	1143	TGA	88-90
57	NC_035571.1	1144	TGA	88-90
58	NC_002658.1	1138	TGA	88-90
59	NC_006915.1	1144	TGA	88-90
60	NC_012389.1	1143	TGA	88-90
61	NC_027742.1	1140	TGA	88-90
62	NC_015112.1	1135	TGA	88-90
63	NC_039921.1	1144	TGA	88-90
64	NC_023263.1	1140	TGA	88-90
65	NC_025268.1	1144	TGA	88-90
66	NC_010339.1	1144	TGA	88-90
68	NC_065079.1	1143	TGA	88-90
69	NC_065082.1	1144	TGA	88-90
70	NC_065337.1	1144	TGA	88-90
71	NC_065750.1	1143	TGA	88-90
72	NC_068809.1	1144	TGA	88-90
73	NC_081578.1	1143	TGA	88-90
74	NC_081581.1	1143	TGA	88-90
75	NC_081583.1	1143	TGA	88-90
76	NC_081585.1	1143	TGA	88-90
77	NC_084043.1	1144	TGA	88-90
78	NC_085425.1	1144	TGA	88-90
