# Supplementary material for: Patchy Phylogenetic Distribution and Poor Translational Adaptation of a Nested ORF in the Mammalian Mitochondrial cytb Gene
Source: Genes (Basel). 2025 Jul 17;16(7):833. doi: 10.3390/genes16070833 (PMC12294625; doi:10.3390/genes16070833)
Supplement: Supplementary file 1 [file genes-16-00833-s001.zip › genes-3747614-supplementary/Table S6 Kozak sequences of genes nested within cytochrome b across Primates and Rodentia.xlsx]

## Sheet: Primates
Serial number	Accession number of mitochondrial genome	Positon -6	Positon -5	Positon -4	Positon -3	Positon -2	Positon -1	Start codon	Positon +4
1	NC_018096.1	T	T	T	C	T	G	ATG	G
2	NC_019800.1	T	G	C	C	T	G	ATG	A
3	NC_021943.1	C	A	T	G	T	G	ATG	A
4	NC_021951.1	T	G	C	T	T	G	ATG	A
5	NC_023211.1	T	T	T	C	T	G	ATG	G
6	NC_026095.1	C	T	C	T	T	C	ATG	A
7	NC_027449.1	C	A	T	G	T	G	ATG	A
8	NC_027604.1	C	A	T	G	T	G	ATG	A
9	NC_034738.1	C	T	C	C	C	T	ATG	A
10	NC_037853.1	C	C	T	C	C	C	ATG	A
11	NC_010299.1	T	T	C	A	T	C	ATG	A
12	NC_012764.1	C	T	C	A	T	C	ATG	A
13	NC_002811.1	C	T	C	C	G	C	ATG	A
14	NC_013993.1	C	T	C	C	G	C	ATG	A
15	NC_014047.1	T	T	C	T	A	C	ATG	A
16	NC_014051.1	C	T	C	T	A	T	ATG	A
17	NC_008066.1	T	T	C	C	A	T	ATG	A
18	NC_021957.1	C	T	C	T	A	T	ATG	A
19	NC_028592.1	C	T	C	C	A	T	ATG	A
20	NC_011137.1	C	T	C	C	G	C	ATG	A
21	NC_012920.1	C	T	C	C	G	C	ATG	A
22	NC_064168.1	T	T	T	C	T	G	ATG	G
23	NC_064173.1	T	T	T	C	T	G	ATG	G
24	NC_064182.1	T	T	T	C	T	G	ATG	G
25	NC_064183.1	T	T	T	C	T	G	ATG	G
26	NC_064190.1	T	G	C	C	T	G	ATG	A
27	NC_065434.1	C	T	C	T	T	G	ATG	G
28	NC_084368.1	T	G	C	T	T	G	ATG	A

## Sheet: Rodentia
Serial number	Accession number of mitochondrial genome	Positon -6	Positon -5	Positon -4	Positon -3	Positon -2	Positon -1	Start codon	Positon +4
1	NC_014861.1	C	T	C	A	T	C	ATG	A
2	NC_014864.1	C	T	C	A	T	C	ATG	A
3	NC_014867.1	T	T	C	A	T	C	ATG	A
4	NC_014871.1	C	T	C	A	T	C	ATG	A
5	NC_014855.1	C	T	C	A	T	C	ATG	A
6	NC_019584.1	G	T	C	T	T	G	ATG	A
7	NC_019585.1	G	T	C	T	T	G	ATG	A
8	NC_020756.1	C	T	C	A	A	C	ATG	A
9	NC_023960.1	C	T	C	A	T	C	ATG	A
10	NC_024592.1	C	T	C	A	T	C	ATG	A
11	NC_025270.1	C	T	C	A	T	C	ATG	A
12	NC_025952.1	C	T	C	A	T	C	ATG	A
13	NC_027932.1	T	T	C	A	T	C	ATG	A
14	NC_028335.1	C	T	C	A	T	C	ATG	A
15	NC_028625.1	A	G	C	G	T	G	ATG	A
16	NC_029760.1	A	T	C	G	T	G	ATG	A
17	NC_029888.1	C	T	C	A	T	C	ATG	A
18	NC_030342.1	C	T	C	A	T	C	ATG	A
19	NC_033382.1	A	T	C	C	T	G	ATG	A
20	NC_033912.1	C	T	C	A	G	C	ATG	A
21	NC_006914.1	T	T	C	A	T	C	ATG	A
22	NC_035593.1	A	T	C	T	T	G	ATG	A
23	NC_035598.1	C	T	C	G	T	C	ATG	A
24	NC_035594.1	T	T	C	A	T	C	ATG	A
25	NC_035614.1	C	T	C	A	T	C	ATG	A
26	NC_035615.1	A	T	C	T	T	G	ATG	A
27	NC_035621.1	C	T	C	A	T	C	ATG	A
28	NC_035822.1	T	T	C	A	T	C	ATG	A
29	NC_037778.1	C	T	C	A	G	C	ATG	A
30	NC_039420.1	C	T	C	A	G	C	ATG	A
31	NC_039547.1	C	T	C	A	G	C	ATG	A
32	NC_039551.1	C	T	C	A	G	C	ATG	A
33	NC_040138.1	C	G	A	A	A	C	ATG	A
34	NC_047188.1	T	T	C	A	T	C	ATG	A
35	NC_048987.1	T	T	C	C	G	T	ATG	A
36	NC_049040.1	C	T	C	A	T	C	ATG	A
37	NC_049042.1	C	T	C	A	T	C	ATG	A
38	NC_049119.1	T	T	C	A	T	C	ATG	A
39	NC_049121.1	T	T	C	A	T	C	ATG	A
40	NC_049122.1	T	T	C	A	T	C	ATG	A
41	NC_051518.1	A	T	C	C	T	G	ATG	A
42	NC_051519.1	A	T	C	C	T	G	ATG	A
43	NC_010650.1	A	T	C	G	T	G	ATG	A
44	NC_053796.1	C	T	C	A	T	C	ATG	A
45	NC_053803.1	G	T	C	G	T	G	ATG	A
46	NC_053806.1	C	T	C	T	T	C	ATG	A
47	NC_053809.1	A	T	C	C	T	G	ATG	A
48	NC_053813.1	A	T	C	C	T	G	ATG	A
49	NC_056988.1	C	T	C	A	T	C	ATG	A
50	NC_057104.1	C	T	C	A	T	C	ATG	A
51	NC_011638.1	C	T	C	A	T	C	ATG	A
52	NC_012387.1	T	T	C	A	T	C	ATG	A
53	NC_012461.1	C	T	C	A	T	C	ATG	A
54	NC_003041.1	C	G	A	A	A	C	ATG	A
55	NC_036728.1	C	T	C	A	T	C	ATG	A
56	NC_012374.1	C	T	C	A	T	C	ATG	A
57	NC_035571.1	T	T	C	A	T	C	ATG	A
58	NC_002658.1	C	T	C	A	T	C	ATG	A
59	NC_006915.1	T	T	C	A	T	C	ATG	A
60	NC_012389.1	C	T	C	A	T	C	ATG	A
61	NC_027742.1	C	T	A	C	T	G	ATG	G
62	NC_015112.1	C	T	A	C	T	G	ATG	G
63	NC_039921.1	T	T	C	A	T	C	ATG	A
64	NC_023263.1	T	T	C	A	T	C	ATG	A
65	NC_025268.1	T	T	C	T	T	C	ATG	A
66	NC_010339.1	C	T	C	A	T	C	ATG	A
67	NC_065079.1	T	T	C	A	T	C	ATG	A
68	NC_065082.1	T	T	C	G	T	C	ATG	A
69	NC_065337.1	C	T	C	A	T	C	ATG	A
70	NC_065750.1	C	T	C	A	T	C	ATG	A
71	NC_068809.1	T	T	C	A	T	C	ATG	A
72	NC_081578.1	C	T	C	A	T	C	ATG	A
73	NC_081581.1	C	T	C	A	T	C	ATG	A
74	NC_081583.1	C	T	C	A	T	C	ATG	A
75	NC_081585.1	T	T	C	A	T	C	ATG	A
76	NC_084043.1	T	T	C	A	T	C	ATG	A
77	NC_085425.1	T	T	C	A	T	C	ATG	A
