# Supplementary material for: Patchy Phylogenetic Distribution and Poor Translational Adaptation of a Nested ORF in the Mammalian Mitochondrial cytb Gene
Source: Genes (Basel). 2025 Jul 17;16(7):833. doi: 10.3390/genes16070833 (PMC12294625; doi:10.3390/genes16070833)
Supplement: Supplementary file 1 [file genes-16-00833-s001.zip › genes-3747614-supplementary/Table S7 CAI and RCDI values of nested genes within cytochrome b in Primates and Rodentia.xlsx]

## Sheet: Primates
Serial Number	Accession number of mitochondrial genome	Organism	CAI	eCAI (Average)	eCAI (Lower Limit, p<0.05)	eCAI (Upper Limit, p<0.05)	CAI/eCAI (Upper Limit)	RCDI	eRCDI (Average)	eRCDI (Lower Limit, p<0.05)	eRCDI (Upper Limit, p<0.05)	RCDI/eRCDI (Upper Limit)
1	NC_018096.1	Saimiri boliviensis boliviensis	0.712	0.7	0.644	0.756	0.941799	1.577	1.372	1.233	1.511	1.04368
2	NC_019800.1	Ateles belzebuth	0.547	0.519	0.463	0.575	0.951304	1.819	1.828	1.563	2.093	0.869087
4	NC_021951.1	Lagothrix lagotricha	0.757	0.72	0.666	0.774	0.978036	1.447	1.397	1.261	1.533	0.943901
8	NC_027604.1	Macaca leonina	0.472	0.448	0.385	0.511	0.923679	2.363	2.421	1.922	2.92	0.809247
11	NC_010299.1	Daubentonia madagascariensis	0.686	0.655	0.595	0.715	0.959441	1.534	1.601	1.363	1.839	0.834149
12	NC_012764.1	Perodicticus potto	0.526	0.476	0.422	0.53	0.992453	1.753	1.938	1.602	2.274	0.770888
15	NC_014047.1	Symphalangus syndactylus	0.799	0.753	0.694	0.812	0.98399	1.443	1.356	1.221	1.491	0.967807
17	NC_008066.1	Chlorocebus sabaeus	0.779	0.739	0.681	0.797	0.977415	1.4	1.352	1.224	1.48	0.945946
18	NC_021957.1	Nomascus leucogenys	0.745	0.712	0.66	0.764	0.975131	1.511	1.401	1.267	1.535	0.984365
19	NC_028592.1	Cercocebus atys	0.765	0.74	0.681	0.799	0.957447	1.407	1.335	1.207	1.463	0.961722
21	NC_012920.1	Homo sapiens	0.773	0.729	0.673	0.785	0.984713	1.364	1.359	1.225	1.493	0.913597
27	NC_065434.1	Cheirogaleus medius	0.556	0.513	0.456	0.57	0.975439	1.757	1.779	1.546	2.012	0.87326

## Sheet: Rodentia
Serial Number	Accession number of mitochondrial genome	Organism	CAI	eCAI (Average)	eCAI (Lower Limit, p<0.05)	eCAI (Upper Limit, p<0.05)	CAI/eCAI (Upper Limit)	RCDI	eRCDI (Average)	eRCDI (Lower Limit, p<0.05)	eRCDI (Upper Limit, p<0.05)	RCDI/eRCDI (Upper Limit)
6	NC_019584.1	Apodemus draco	0.442	0.427	0.367	0.487	0.907598	2.41	2.275	1.921	2.629	0.916698
7	NC_019585.1	Apodemus latronum	0.643	0.61	0.557	0.663	0.969834	1.605	1.557	1.357	1.757	0.913489
9	NC_023960.1	Niviventer confucianus	0.556	0.529	0.461	0.597	0.931323	1.929	1.981	1.63	2.332	0.827187
11	NC_025270.1	Mus cookii	0.819	0.761	0.706	0.816	1.00368	1.355	1.345	1.202	1.488	0.910618
12	NC_025952.1	Mus spretus	0.724	0.684	0.629	0.739	0.979702	1.493	1.476	1.309	1.643	0.908704
14	NC_028335.1	Bandicota indica	0.736	0.715	0.656	0.774	0.950904	1.497	1.405	1.254	1.556	0.962082
15	NC_028625.1	Castor fiber	0.763	0.727	0.665	0.789	0.967047	1.587	1.377	1.228	1.526	1.03997
20	NC_033912.1	Castor canadensis	0.758	0.721	0.665	0.777	0.975547	1.479	1.397	1.243	1.551	0.953578
21	NC_006914.1	Mus musculus domesticus	0.799	0.735	0.678	0.792	1.00884	1.346	1.45	1.27	1.63	0.825767
34	NC_047188.1	Peromyscus eremicus	0.615	0.563	0.51	0.616	0.998377	1.68	1.664	1.436	1.892	0.887949
40	NC_049122.1	Apodemus sylvaticus	0.644	0.594	0.538	0.65	0.990769	1.566	1.62	1.429	1.811	0.864716
44	NC_053796.1	Grammomys surdaster	0.766	0.728	0.671	0.785	0.975796	1.473	1.382	1.253	1.511	0.974851
51	NC_011638.1	Rattus tanezumi	0.769	0.737	0.68	0.794	0.968514	1.905	1.99	1.602	2.378	0.801093
52	NC_012387.1	Mus musculus castaneus	0.643	0.608	0.552	0.664	0.968373	1.622	1.562	1.385	1.739	0.93272
56	NC_012374.1	Rattus rattus	0.741	0.702	0.649	0.755	0.981457	1.427	1.389	1.252	1.526	0.935125
57	NC_035571.1	Peromyscus polionotus	0.55	0.511	0.46	0.562	0.978648	1.789	1.786	1.545	2.027	0.882585
58	NC_002658.1	Thryonomys swinderianus	0.734	0.685	0.63	0.74	0.991892	1.443	1.452	1.289	1.615	0.893498
59	NC_006915.1	Mus musculus molossinus	0.737	0.692	0.635	0.749	0.983979	1.438	1.474	1.305	1.643	0.875228
60	NC_012389.1	Rattus exulans	0.771	0.734	0.675	0.793	0.972257	1.42	1.378	1.239	1.517	0.936058
61	NC_027742.1	Fukomys damarensis	0.758	0.712	0.655	0.769	0.985696	1.397	1.412	1.271	1.553	0.899549
62	NC_015112.1	Heterocephalus glaber	0.722	0.681	0.625	0.737	0.979647	1.474	1.429	1.287	1.571	0.938256
63	NC_039921.1	Peromyscus maniculatus bairdii	0.737	0.694	0.637	0.751	0.981358	1.51	1.424	1.284	1.564	0.965473
64	NC_023263.1	Meriones unguiculatus	0.698	0.677	0.627	0.727	0.96011	1.481	1.438	1.294	1.582	0.936157
65	NC_025268.1	Mus caroli	0.774	0.722	0.668	0.776	0.997423	1.414	1.435	1.298	1.572	0.899491
66	NC_010339.1	Mus musculus musculus	0.83	0.763	0.694	0.832	0.997596	1.32	1.579	1.299	1.859	0.710059
70	NC_065750.1	Chionomys nivalis	0.626	0.6	0.548	0.652	0.960123	1.659	1.591	1.405	1.777	0.933596
71	NC_068809.1	Neotoma albigula	0.601	0.55	0.481	0.619	0.970921	1.75	1.993	1.584	2.402	0.72856
77	NC_085425.1	Mus spicilegus	0.773	0.724	0.671	0.777	0.994852	1.409	1.399	1.245	1.553	0.907276
