# Supplementary material for: Patchy Phylogenetic Distribution and Poor Translational Adaptation of a Nested ORF in the Mammalian Mitochondrial cytb Gene
Source: Genes (Basel). 2025 Jul 17;16(7):833. doi: 10.3390/genes16070833 (PMC12294625; doi:10.3390/genes16070833)
Supplement: Supplementary file 1 [file genes-16-00833-s001.zip › genes-3747614-supplementary/Table S8 Codon usage similarity between cytochrome b gene and its nested ORF with nuclear and mitochondrial genes.xlsx]

## Sheet: Primates
Serial number	Accession number of mitochondrial genome	R(A,B) of nested ORF vs nuclear gene	R(A,B) of cytb gene vs nuclear gene	R(A,B) of nested ORF vs mitochondrial gene	R(A,B) of cytb gene vs mitochondrial gene
1	NC_018096.1	0.67569	0.763136	0.654321	0.953446
2	NC_019800.1	0.623942	0.685985	0.703689	0.967779
4	NC_021951.1	0.591649	0.793786	0.523238	0.973029
8	NC_027604.1	0.518227	0.683554	0.555181	0.976018
11	NC_010299.1	0.557628	0.7367	0.555151	0.959923
12	NC_012764.1	0.525871	0.63567	0.519107	0.977326
15	NC_014047.1	0.575427	0.759821	0.520232	0.972264
17	NC_008066.1	0.665557	0.778869	0.688136	0.983225
18	NC_021957.1	0.733095	0.791581	0.677274	0.957063
19	NC_028592.1	0.555398	0.727924	0.533315	0.941844
21	NC_012920.1	0.610939	0.747078	0.525687	0.964297
27	NC_065434.1	0.507342	0.639788	0.523323	0.961124

## Sheet: Rodentia
Serial number	Accession number of mitochondrial genome	R(A,B) of nested ORF vs nuclear gene	R(A,B) of cytb gene vs nuclear gene	R(A,B) of nested ORF vs mitochondrial gene	R(A,B) of cytb gene vs mitochondrial gene
6	NC_019584.1	0.448077	0.506384	0.414251	0.974026
7	NC_019585.1	0.568552	0.622023	0.520461	0.987303
9	NC_023960.1	0.487406	0.648356	0.491705	0.965904
11	NC_025270.1	0.599196	0.656258	0.538466	0.977888
12	NC_025952.1	0.69957	0.687101	0.586311	0.963516
14	NC_028335.1	0.651291	0.72076	0.650421	0.980431
15	NC_028625.1	0.592595	0.67372	0.529391	0.975253
20	NC_033912.1	0.763011	0.70189	0.579961	0.977002
21	NC_006914.1	0.570859	0.712676	0.494368	0.959668
34	NC_047188.1	0.511131	0.628918	0.404104	0.957521
40	NC_049122.1	0.518983	0.650317	0.474595	0.985586
44	NC_053796.1	0.533449	0.698593	0.511474	0.973338
51	NC_011638.1	0.598349	0.690705	0.536385	0.944318
52	NC_012387.1	0.549258	0.662537	0.49418	0.964165
56	NC_012374.1	0.583478	0.683132	0.53527	0.941062
57	NC_035571.1	0.521455	0.634529	0.430083	0.989006
58	NC_002658.1	0.560115	0.725069	0.497958	0.955902
59	NC_006915.1	0.577989	0.701476	0.477537	0.990277
60	NC_012389.1	0.530702	0.712396	0.501934	0.979681
61	NC_027742.1	0.7036	0.725925	0.6991	0.980498
62	NC_015112.1	0.679401	0.711666	0.672709	0.976911
63	NC_039921.1	0.566736	0.68539	0.47316	0.963136
64	NC_023263.1	0.550692	0.741174	0.517856	0.939689
65	NC_025268.1	0.58544	0.705682	0.55348	0.960735
66	NC_010339.1	0.576449	0.740628	0.470679	0.987247
70	NC_065750.1	0.629812	0.54287	0.60724	0.686665
71	NC_068809.1	0.519575	0.684765	0.445793	0.987024
77	NC_085425.1	0.591225	0.696581	0.428781	0.991039
